# Supplementary material for: Low-cost grain sorting technologies to reduce mycotoxin contamination in maize and groundnut
Source: Food Control. 2020 Dec;118:107363. doi: 10.1016/j.foodcont.2020.107363 (PMC7439795; doi:10.1016/j.foodcont.2020.107363)
Supplement: Multimedia component 1 [file mmc1.xlsx]

## Sheet: Table S1
Table S1. DropSorted maize samples from Mississippi fields in 2017 and 2018. Kernel bulk density, 100 kernel weight, aflatoxin content refer to the subsamples used for DropSorting. DropSorted samples with no aflatoxin data (highlighted in grey) correspond to samples that were lost during toxin extraction
Location/year	Plot/sample	Replicate	Hybrid	Hybrid resistance level	DropSorting	100 kernel weight (g)	Kernel bulk density (g/ml)	AF (ppb)
MS17	23	1	BH8900VIP3111 (2017)	Susceptible	Unsorted		0.78	190
MS17	23	1	BH8900VIP3111 (2017)	Susceptible	Heavy	34.54	0.79
MS17	23	1	BH8900VIP3111 (2017)	Susceptible	Light	30.87	0.78
MS17	76	2	BH8900VIP3111 (2017)	Susceptible	Unsorted		0.79	120
MS17	76	2	BH8900VIP3111 (2017)	Susceptible	Heavy	35.82	0.8	41.67
MS17	76	2	BH8900VIP3111 (2017)	Susceptible	Light	26.58	0.79	528.06
MS17	109	3	BH8900VIP3111 (2017)	Susceptible	Unsorted		0.78	120
MS17	109	3	BH8900VIP3111 (2017)	Susceptible	Heavy	36.77	0.79	216.18
MS17	109	3	BH8900VIP3111 (2017)	Susceptible	Light	28.75	0.78	1307.7
MS17	20	1	CML373/NC320-001-006-# x Tx779	Intermediate	Unsorted		0.79	31
MS17	20	1	CML373/NC320-001-006-# x Tx779	Intermediate	Heavy	25.08	0.81	47.46
MS17	20	1	CML373/NC320-001-006-# x Tx779	Intermediate	Light	21.58	0.79	22.5
MS17	87	2	CML373/NC320-001-006-# x Tx779	Intermediate	Unsorted		0.81	110
MS17	87	2	CML373/NC320-001-006-# x Tx779	Intermediate	Heavy	25.94	0.82	29.43
MS17	87	2	CML373/NC320-001-006-# x Tx779	Intermediate	Light	24.24	0.81	30
MS17	121	3	CML373/NC320-001-006-# x Tx779	Intermediate	Unsorted		0.84	140
MS17	121	3	CML373/NC320-001-006-# x Tx779	Intermediate	Heavy	26.87	0.84	3.435
MS17	121	3	CML373/NC320-001-006-# x Tx779	Intermediate	Light	24.61	0.84	27.99
MS17	28	1	DK64-69	Susceptible	Unsorted		0.78	590
MS17	28	1	DK64-69	Susceptible	Heavy	31.95	0.79	22.14
MS17	28	1	DK64-69	Susceptible	Light	30.23	0.78	22.29
MS17	75	2	DK64-69	Susceptible	Unsorted		0.77	450
MS17	75	2	DK64-69	Susceptible	Heavy	33.78	0.78	37.74
MS17	75	2	DK64-69	Susceptible	Light	30.61	0.77	27.06
MS17	112	3	DK64-69	Susceptible	Unsorted		0.78	2160
MS17	112	3	DK64-69	Susceptible	Heavy	32.39	0.8	5759.25
MS17	112	3	DK64-69	Susceptible	Light	23.39	0.78
MS17	8	1	DK68-04	Intermediate	Unsorted		0.74	130
MS17	8	1	DK68-04	Intermediate	Heavy	32.52	0.75	0
MS17	8	1	DK68-04	Intermediate	Light	29.65	0.74	0
MS17	62	2	DK68-04	Intermediate	Unsorted		0.78	50
MS17	62	2	DK68-04	Intermediate	Heavy	30.07	0.79	47.73
MS17	62	2	DK68-04	Intermediate	Light	27.6	0.78	0
MS17	139	3	DK68-04	Intermediate	Unsorted		0.77	46
MS17	139	3	DK68-04	Intermediate	Heavy	31.61	0.79	0
MS17	139	3	DK68-04	Intermediate	Light	31.58	0.77	12.15
MS17	52	2	DK697	Intermediate	Unsorted		0.8	51
MS17	52	2	DK697	Intermediate	Heavy	34	0.82	64.02
MS17	52	2	DK697	Intermediate	Light	31.07	0.8	64.95
MS17	110	3	DK697	Intermediate	Unsorted		0.79	160
MS17	110	3	DK697	Intermediate	Heavy	36.23	0.79	11.28
MS17	110	3	DK697	Intermediate	Light	32.39	0.79	27.24
MS17	22	1	G6611 VTTP (2017)	Intermediate	Unsorted		0.81	24
MS17	22	1	G6611 VTTP (2017)	Intermediate	Heavy	31.7	0.84	59.31
MS17	22	1	G6611 VTTP (2017)	Intermediate	Light	28.88	0.81	9835.5
MS17	63	2	G6611 VTTP (2017)	Intermediate	Unsorted		0.78	340
MS17	63	2	G6611 VTTP (2017)	Intermediate	Heavy	35.54	0.78	38.13
MS17	63	2	G6611 VTTP (2017)	Intermediate	Light	33.65	0.78	43.29
MS18	109	3	GA209 x T173	Susceptible	Unsorted	30.36	0.72672	83.72
MS18	109	3	GA209 x T173	Susceptible	Heavy	30.4	0.75512	126.02
MS18	109	3	GA209 x T173	Susceptible	Light	27.05	0.732267	1957.6
MS18	117	1	GA209 x T173	Susceptible	Unsorted	29.859	0.73712	1517.5
MS18	117	1	GA209 x T173	Susceptible	Heavy	29.2	0.732	42.65
MS18	117	1	GA209 x T173	Susceptible	Light	22.5	0.63	8019
MS18	127	2	GA209 x T173	Susceptible	Unsorted	28.952	0.73672	3536
MS18	127	2	GA209 x T173	Susceptible	Heavy	31.43	0.75988	11
MS18	127	2	GA209 x T173	Susceptible	Light	23.3939	0.67	1674
MS17	37	1	GEMS-0027 x Tx779	Intermediate	Unsorted		0.83	33
MS17	37	1	GEMS-0027 x Tx779	Intermediate	Heavy	30.82	0.83	44.22
MS17	37	1	GEMS-0027 x Tx779	Intermediate	Light	26.69	0.83	210.06
MS17	57	2	GEMS-0027 x Tx779	Intermediate	Unsorted		0.81	200
MS17	57	2	GEMS-0027 x Tx779	Intermediate	Heavy	29.83	0.82	25.56
MS17	57	2	GEMS-0027 x Tx779	Intermediate	Light	27.28	0.81	59.7
MS17	114	3	GEMS-0027 x Tx779	Intermediate	Unsorted		0.79	52
MS17	114	3	GEMS-0027 x Tx779	Intermediate	Heavy	21.84	0.79	24
MS17	114	3	GEMS-0027 x Tx779	Intermediate	Light	17.97	0.79	28.47
MS17	44	1	Mp10:120 x PHW79	Intermediate	Unsorted		0.78	93
MS17	44	1	Mp10:120 x PHW79	Intermediate	Heavy	32.51	0.8	24.27
MS17	44	1	Mp10:120 x PHW79	Intermediate	Light	29.18	0.78	24.09
MS17	56	2	Mp10:120 x PHW79	Intermediate	Unsorted		0.81	230
MS17	56	2	Mp10:120 x PHW79	Intermediate	Heavy	30.85	0.82	966.6
MS17	56	2	Mp10:120 x PHW79	Intermediate	Light	19.41	0.81	15964
MS17	102	3	Mp10:120 x PHW79	Intermediate	Unsorted		0.83	67
MS17	102	3	Mp10:120 x PHW79	Intermediate	Heavy	31.24	0.85	10.83
MS17	102	3	Mp10:120 x PHW79	Intermediate	Light	29.35	0.83	11.88
MS17	4	1	Mp10:127 × PHW79	Intermediate	Unsorted		0.84	210
MS17	4	1	Mp10:127 × PHW79	Intermediate	Heavy	30.13	0.85	248.43
MS17	4	1	Mp10:127 × PHW79	Intermediate	Light	20.17	0.84	51.93
MS17	60	2	Mp10:127 × PHW79	Intermediate	Unsorted		0.8	200
MS17	60	2	Mp10:127 × PHW79	Intermediate	Heavy	31.56	0.82	35.13
MS17	60	2	Mp10:127 × PHW79	Intermediate	Light	28.95	0.8	36.57
MS17	134	3	Mp10:127 × PHW79	Intermediate	Unsorted		0.81	140
MS17	134	3	Mp10:127 × PHW79	Intermediate	Heavy	30.26	0.82	10.08
MS17	134	3	Mp10:127 × PHW79	Intermediate	Light	25.51	0.81	27.42
MS17	73	2	Mp10:135 x PHW79	Intermediate	Unsorted		0.8	120
MS17	73	2	Mp10:135 x PHW79	Intermediate	Heavy	22.3	0.8	54.06
MS17	73	2	Mp10:135 x PHW79	Intermediate	Light	18.11	0.8	232.92
MS17	119	3	Mp10:135 x PHW79	Intermediate	Unsorted		0.81	230
MS17	119	3	Mp10:135 x PHW79	Intermediate	Heavy	31	0.82	6.405
MS17	119	3	Mp10:135 x PHW79	Intermediate	Light	25.9	0.81	957
MS18	97	2	Mp313E x Mo18W	Resistant	Unsorted	34.058	0.74896	29.68
MS18	97	2	Mp313E x Mo18W	Resistant	Heavy	34.59	0.76908	21.82
MS18	97	2	Mp313E x Mo18W	Resistant	Light	31.06	0.753783	12.66
MS18	111	3	Mp313E x Mo18W	Resistant	Unsorted	31.389	0.75112	22.04
MS18	111	3	Mp313E x Mo18W	Resistant	Heavy	34.47	1.045	0.325
MS18	111	3	Mp313E x Mo18W	Resistant	Light	30.9444	0.871429	223.71
MS18	105	3	Mp313E x Va35	Resistant	Unsorted	38.024	0.72728	29.98
MS18	105	3	Mp313E x Va35	Resistant	Heavy	39.32	0.78796	28.04
MS18	105	3	Mp313E x Va35	Resistant	Light	35.7	0.748867	23.96
MS17	33	1	Mp420 x PHW79	Intermediate	Unsorted		0.75	400
MS17	33	1	Mp420 x PHW79	Intermediate	Heavy	31.01	0.79	70.26
MS17	33	1	Mp420 x PHW79	Intermediate	Light	29.1	0.75	6605.25
MS17	53	2	Mp420 x PHW79	Intermediate	Unsorted		0.81	370
MS17	53	2	Mp420 x PHW79	Intermediate	Heavy	32.34	0.85	33.72
MS17	53	2	Mp420 x PHW79	Intermediate	Light	30.98	0.81	1127.55
MS17	104	3	Mp420 x PHW79	Intermediate	Unsorted		0.8	250
MS17	104	3	Mp420 x PHW79	Intermediate	Heavy	33.91	0.82	17.37
MS17	104	3	Mp420 x PHW79	Intermediate	Light	30.46	0.8	18.42
MS17	30	1	Mp420 x T173	Intermediate	Unsorted		0.82	190
MS17	30	1	Mp420 x T173	Intermediate	Heavy	34.48	0.82	754.95
MS17	30	1	Mp420 x T173	Intermediate	Light	32.96	0.82	9021
MS17	96	2	Mp420 x T173	Intermediate	Unsorted		0.79	47
MS17	96	2	Mp420 x T173	Intermediate	Heavy	35.64	0.81	35.28
MS17	96	2	Mp420 x T173	Intermediate	Light	33.08	0.79	37.17
MS17	148	3	Mp420 x T173	Intermediate	Unsorted		0.8	32
MS17	148	3	Mp420 x T173	Intermediate	Heavy	32.27	0.8	13.41
MS17	148	3	Mp420 x T173	Intermediate	Light	30.92	0.8	69.93
MS17	39	1	Mp494 x Mp717	Resistant	Unsorted		0.77	150
MS17	39	1	Mp494 x Mp717	Resistant	Heavy	31.93	0.77	28.47
MS17	39	1	Mp494 x Mp717	Resistant	Light	30.49	0.77	28.17
MS17	122	3	Mp494 x Mp719	Resistant	Unsorted		0.85	41
MS17	122	3	Mp494 x Mp719	Resistant	Heavy	25.14	0.87	20.46
MS17	122	3	Mp494 x Mp719	Resistant	Light	19.38	0.85	8.445
MS17	13	1	Mp494 x PHW79	Intermediate	Unsorted		0.79	690
MS17	13	1	Mp494 x PHW79	Intermediate	Heavy	27.76	0.8	69.39
MS17	13	1	Mp494 x PHW79	Intermediate	Light	25.71	0.79	8110.5
MS17	98	2	Mp494 x PHW79	Intermediate	Unsorted		0.8	240
MS17	98	2	Mp494 x PHW79	Intermediate	Heavy	30.56	0.8	14.76
MS17	98	2	Mp494 x PHW79	Intermediate	Light	27.22	0.8	2965.5
MS17	136	3	Mp494 x PHW79	Intermediate	Unsorted		0.8	39
MS17	136	3	Mp494 x PHW79	Intermediate	Heavy	31.03	0.81	13.665
MS17	136	3	Mp494 x PHW79	Intermediate	Light	28.56	0.8	5.985
MS18	93	2	Mp717 x Mp719	Resistant	Unsorted	28.547	0.81804	19.52
MS18	93	2	Mp717 x Mp719	Resistant	Heavy	29.17	0.8234	29.66
MS18	93	2	Mp717 x Mp719	Resistant	Light	23.79	0.824889	26.9
MS17	18	1	Pioneer 1745R	Susceptible	Unsorted		0.76	900
MS17	18	1	Pioneer 1745R	Susceptible	Heavy	33.23	0.77	31.8
MS17	18	1	Pioneer 1745R	Susceptible	Light	30.07	0.76	24.75
MS17	78	2	Pioneer 1745R	Susceptible	Unsorted		0.75	680
MS17	78	2	Pioneer 1745R	Susceptible	Heavy	36.11	0.76	0
MS17	78	2	Pioneer 1745R	Susceptible	Light	31.63	0.75	408.54
MS17	147	3	Pioneer 1745R	Susceptible	Unsorted		0.75	660
MS17	147	3	Pioneer 1745R	Susceptible	Heavy	34.36	0.75	7.695
MS17	147	3	Pioneer 1745R	Susceptible	Light	31.58	0.75	259.68
MS17	47	1	Pioneer 2088R	Susceptible	Unsorted		0.77	1160
MS17	47	1	Pioneer 2088R	Susceptible	Heavy	38.23	0.79	27.18
MS17	47	1	Pioneer 2088R	Susceptible	Light	29.76	0.77	10833.8
MS17	85	2	Pioneer 2088R	Susceptible	Unsorted		0.77	1160
MS17	85	2	Pioneer 2088R	Susceptible	Heavy	28.37	0.77	375.36
MS17	85	2	Pioneer 2088R	Susceptible	Light	25.91	0.77	2697.9
MS17	107	3	Pioneer 2088R	Susceptible	Unsorted		0.82	1680
MS17	107	3	Pioneer 2088R	Susceptible	Heavy	29.86	0.79	13.5
MS17	107	3	Pioneer 2088R	Susceptible	Light	26.57	0.82	125.58
MS18	89	1	SC212M x PHW79	Susceptible	Unsorted	36.217	0.74792	1141.5
MS18	89	1	SC212M x PHW79	Susceptible	Heavy	33.062	0.77312	79.68
MS18	89	1	SC212M x PHW79	Susceptible	Light	30.408	0.718	141.3
MS18	95	2	SC212M x PHW79	Susceptible	Unsorted	29.029	0.7302	1047.5
MS18	95	2	SC212M x PHW79	Susceptible	Heavy	35.8	0.76512	3554
MS18	95	2	SC212M x PHW79	Susceptible	Light	32.13	0.727143	6584.5
MS18	101	3	SC212M x PHW79	Susceptible	Unsorted	33.182	0.74412	279.3
MS18	101	3	SC212M x PHW79	Susceptible	Heavy	32.94	0.78616	192.8
MS18	101	3	SC212M x PHW79	Susceptible	Light	29.08	0.659833	32000
MS17	7	1	TZAR106 x PHW79	Resistant	Unsorted		0.82	250
MS17	7	1	TZAR106 x PHW79	Resistant	Heavy	30.27	0.82	65.58
MS17	7	1	TZAR106 x PHW79	Resistant	Light	21.61	0.82	685.35
MS17	72	2	TZAR106 x PHW79	Resistant	Unsorted		0.8	110
MS17	72	2	TZAR106 x PHW79	Resistant	Heavy	21.77	0.81	39.06
MS17	72	2	TZAR106 x PHW79	Resistant	Light	19.18	0.8	133.08
MS17	141	3	TZAR106 x PHW79	Resistant	Unsorted		0.82	170
MS17	141	3	TZAR106 x PHW79	Resistant	Heavy	26.35	0.83	11.64
MS17	141	3	TZAR106 x PHW79	Resistant	Light	23.61	0.82	17.28
MS17	12	1	TZAR106 x T173	Resistant	Unsorted		0.82	100
MS17	12	1	TZAR106 x T173	Resistant	Heavy	31.83	0.82	10.86
MS17	12	1	TZAR106 x T173	Resistant	Light	30.95	0.82	9.87
MS17	58	2	TZAR106 x T173	Resistant	Unsorted		0.83	30
MS17	58	2	TZAR106 x T173	Resistant	Heavy	32.68	0.85	59.04
MS17	58	2	TZAR106 x T173	Resistant	Light	30.22	0.83	62.31

## Sheet: Table S2
Table S2. Maize samples from Mississippi in 2018 used for size sorting only
Year/location	Plot/sample	Replicate	Hybrid	Hybrid resistance level	Sorting group	Grain screen perforation diameter (inch)	volume (ml)	Mass (g)	Percentage of each sorting group	100 kernel weight (g)	Kernel bulk density (g/ml)	AF (ppb)
MS18	113	1	SC212M x PHW79	Susceptible	Unsorted					32.18	0.75	704.3
MS18	113	1	SC212M x PHW79	Susceptible	Large	>22/64''	390	295.5	61.71	33.93	0.76	675.2
MS18	113	1	SC212M x PHW79	Susceptible	Medium	> 19/64''	217	230.63	34.34	30.48	0.95	159.6
MS18	113	1	SC212M x PHW79	Susceptible	Small	< 19/64''	25	17.9	3.96	20	0.72	2648.8
MS18	123	2	SC212M x PHW79	Susceptible	Unsorted					31.63	0.77	1736
MS18	123	2	SC212M x PHW79	Susceptible	Large	>22/64''	470	354.5	53.29	35.7	0.75	44.6
MS18	123	2	SC212M x PHW79	Susceptible	Medium	> 19/64''	330	247.1	37.41	30.1	0.75	75.25
MS18	123	2	SC212M x PHW79	Susceptible	Small	< 19/64''	82	64.6	9.3	23.1	0.79	482.4
MS18	244	1	F118 x PHW79	Susceptible	Unsorted					32.7	0.74	2313.6
MS18	244	1	F118 x PHW79	Susceptible	Large	>20/64''	35	25.9	68.63		0.74	56.5
MS18	244	1	F118 x PHW79	Susceptible	Medium	> 19/64''	6	5.1	11.76	26.6	0.85	1081.2
MS18	244	1	F118 x PHW79	Susceptible	Small	< 19/64''	10	6.7	19.61	26.3	0.67	373.6
MS18	259	2	F118 x PHW79	Susceptible	Unsorted					32.35	0.75	1177.6
MS18	259	2	F118 x PHW79	Susceptible	Large	>20/64''	220	174.5	82.09	33.97	0.79	1256.8
MS18	259	2	F118 x PHW79	Susceptible	Medium	> 19/64''	25	17.71	9.33	27.5	0.71	1626.8
MS18	259	2	F118 x PHW79	Susceptible	Small	< 19/64''	23	16.1	8.58	22.71	0.7	3276
MS18	265	1	Mp715 x Mp717	Resistant	Unsorted					25.5	0.81	1.52
MS18	265	1	Mp715 x Mp717	Resistant	Large	>20/64''	100	84.1	30.86	26.2	0.84	37.6
MS18	265	1	Mp715 x Mp717	Resistant	Medium	> 19/64''	84	71.27	25.93	25	0.85	34
MS18	265	1	Mp715 x Mp717	Resistant	Small	< 19/64''	140	114.5	43.21	22.9	0.82	241

## Sheet: Table S3
Table S3. Maize samples collected from Tanzania in 2018. The grain sorting methods include DropSorting, visual sorting, and DropSorting combined with visual sortng sorting
Location of purchase	Source	Sample ID	Replicate	Sorting treatment	Sorting group	Sorted mass (g)	100 kernel weight (g)	Kernel bulk denity (g/ml)	AF (ppb)	FUM (ppm)	Sorting Time (min)	Sorting time (min/kg)
Kibaigwa/TZ18	Kongwa District	1	a	None	Unsorted	NA	30.3488	0.713333	NA	4.01	NA	NA
Kibaigwa/TZ18	Kongwa District	1	a	Visual	Healthy-looking	570	37.0588	0.7476	NA	0.198	21	30
Kibaigwa/TZ18	Kongwa District	1	a	Visual	Unhealthy-looking	130	25.4545	0.765882	NA	13.43	NA
Kibaigwa/TZ18	Kongwa District	1	b	None	Unsorted	NA	27.6136	0.709231	NA	2.845	NA	NA
Kibaigwa/TZ18	Kongwa District	1	b	DropSort machine	Heavy	819	30.303	0.7244	NA	38.6	41	41
Kibaigwa/TZ18	Kongwa District	1	b	DropSort machine	Light	132	23.4375	0.6625	NA	5.75	NA
Kibaigwa/TZ18	Kongwa District	1	b	DropSort Machine and Visual	Heavy & Healthy-looking	688	30.8	0.7328	NA	0.131	52	57.7778
Kibaigwa/TZ18	Kongwa District	1	b	DropSort Machine and Visual	Light & Unhealthy-looking	114	25.6842	0.668824	NA	13.35	NA
Kibaigwa/TZ18	Kongwa District	2	a	None	Unsorted	NA	32.7119	0.700735	0.26	10.07	NA	NA
Kibaigwa/TZ18	Kongwa District	2	a	Visual	Healthy-looking	606	36.0241	0.7712	NA	0.034	38	54.2857
Kibaigwa/TZ18	Kongwa District	2	a	Visual	Unhealthy-looking	92	26.1458	0.655714	NA	41.26	NA
Kibaigwa/TZ18	Kongwa District	2	b	None	Unsorted	NA	31.2	0.7008	0.875	1.839	NA	NA
Kibaigwa/TZ18	Kongwa District	2	b	DropSort machine	Heavy	657	29.375	0.7424	NA	0.765	44	44
Kibaigwa/TZ18	Kongwa District	2	b	DropSort machine	Light	113	20.6849	0.648276	NA	35.35	NA
Kibaigwa/TZ18	Kongwa District	2	b	DropSort Machine and Visual	Heavy & Healthy-looking	512	33.2075	0.732	NA	0.17	72	80
Kibaigwa/TZ18	Kongwa District	2	b	DropSort Machine and Visual	Light & Unhealthy-looking	108	29.6053	0.654878	NA	13.1	NA
Kibaigwa/TZ18	Kongwa District	3	a	None	Unsorted	NA	26.2857	0.709655	1.082	1.542	NA	NA
Kibaigwa/TZ18	Kongwa District	3	a	Visual	Healthy-looking	581	33.3333	0.7556	NA	0.034	24	34.2857
Kibaigwa/TZ18	Kongwa District	3	a	Visual	Unhealthy-looking	118	20	0.696471	NA	61.41	NA
Kibaigwa/TZ18	Kongwa District	3	b	None	Unsorted	NA	28.2692	0.695	1.58	11.05	NA	NA
Kibaigwa/TZ18	Kongwa District	3	b	DropSort machine	Heavy	815	28.9157	0.7264	NA	8.75	47	47
Kibaigwa/TZ18	Kongwa District	3	b	DropSort machine	Light	137	24.6667	0.654327	NA	21.33	NA
Kibaigwa/TZ18	Kongwa District	3	b	DropSort Machine and Visual	Heavy & Healthy-looking	597	30.814	0.7244	NA	0.209	61	67.7778
Kibaigwa/TZ18	Kongwa District	3	b	DropSort Machine and Visual	Light & Unhealthy-looking	204	24.4444	0.708	NA	27.66	NA
Kibaigwa/TZ18	Kongwa District	4	a	None	Unsorted	NA	27.3913	0.725	1.024	7.39	NA	NA
Kibaigwa/TZ18	Kongwa District	4	a	Visual	Healthy-looking	605	33.5294	0.7376	NA	0.674	40	57.1429
Kibaigwa/TZ18	Kongwa District	4	a	Visual	Unhealthy-looking	92	24.878	0.656429	NA	62.75	NA
Kibaigwa/TZ18	Kongwa District	4	b	None	Unsorted	NA	29.1045	0.709848	1.654	0.829	NA	NA
Kibaigwa/TZ18	Kongwa District	4	b	DropSort machine	Heavy	836	30.7143	0.7344	NA	0.139	43	43
Kibaigwa/TZ18	Kongwa District	4	b	DropSort machine	Light	166	22.5581	0.681624	NA	5.571	NA
Kibaigwa/TZ18	Kongwa District	4	b	DropSort Machine and Visual	Heavy & Healthy-looking	676	29.5652	0.7344	NA	0.037	73	81.1111
Kibaigwa/TZ18	Kongwa District	4	b	DropSort Machine and Visual	Light & Unhealthy-looking	168	25.6977	0.6744	NA	20.54	NA
Kibaigwa/TZ18	Kongwa District	5	a	None	Unsorted	NA	32.4638	0.7275	NA	1.125	NA	NA
Kibaigwa/TZ18	Kongwa District	5	a	Visual	Healthy-looking	597	35.7895	0.7616	NA	0.2	27	38.5714
Kibaigwa/TZ18	Kongwa District	5	a	Visual	Unhealthy-looking	103	26.9136	0.686	NA	75.8	NA
Kibaigwa/TZ18	Kongwa District	5	b	None	Unsorted	NA	33.6	0.694167	NA	5.075	NA	NA
Kibaigwa/TZ18	Kongwa District	5	b	DropSort machine	Heavy	719	33.5922	0.7248	NA	42.6	39	39
Kibaigwa/TZ18	Kongwa District	5	b	DropSort machine	Light	115	26.7368	0.672353	NA	110.9	NA
Kibaigwa/TZ18	Kongwa District	5	b	DropSort Machine and Visual	Heavy & Healthy-looking	541	34.8485	0.7324	NA	0.307	56	62.2222
Kibaigwa/TZ18	Kongwa District	5	b	DropSort Machine and Visual	Light & Unhealthy-looking	140	30.3371	0.675962	NA	18.78	NA
Kibaigwa/TZ18	Kongwa District	6	a	None	Unsorted	NA	30.1429	0.702308	0.847	4.482	NA	NA
Kibaigwa/TZ18	Kongwa District	6	a	Visual	Healthy-looking	615	31.1321	0.7476	NA	0.641	34	48.5714
Kibaigwa/TZ18	Kongwa District	6	a	Visual	Unhealthy-looking	86	24	0.715833	NA	60.5	NA
Kibaigwa/TZ18	Kongwa District	6	b	None	Unsorted	NA	30	0.704545	0.818	9.38	NA	NA
Kibaigwa/TZ18	Kongwa District	6	b	DropSort machine	Heavy	904	30.4082	0.7268	NA	2.282	49	49
Kibaigwa/TZ18	Kongwa District	6	b	DropSort machine	Light	91	23.8636	0.662319	NA	22.98	NA
Kibaigwa/TZ18	Kongwa District	6	b	DropSort Machine and Visual	Heavy & Healthy-looking	749	33.3333	0.7424	NA	0.098	73	81.1111
Kibaigwa/TZ18	Kongwa District	6	b	DropSort Machine and Visual	Light & Unhealthy-looking	96	24.898	0.685714	NA	25.2	NA
Kibaigwa/TZ18	Kongwa District	7	a	None	Unsorted	NA	30.274	0.661667	0.476	7.41	NA	NA
Kibaigwa/TZ18	Kongwa District	7	a	Visual	Healthy-looking	566	32.0238	0.7468	NA	0.27	44	62.8571
Kibaigwa/TZ18	Kongwa District	7	a	Visual	Unhealthy-looking	134	27.25	0.6675	NA	48.87	NA
Kibaigwa/TZ18	Kongwa District	7	b	None	Unsorted	NA	28.5915	0.682787	1.099	11.9	NA	NA
Kibaigwa/TZ18	Kongwa District	7	b	DropSort machine	Heavy	860	33.5294	0.712	NA	6.243	42	42
Kibaigwa/TZ18	Kongwa District	7	b	DropSort machine	Light	134	22.6027	0.637143	NA	20.2	NA
Kibaigwa/TZ18	Kongwa District	7	b	DropSort Machine and Visual	Heavy & Healthy-looking	616	30.1111	0.7364	NA	0.046	76	84.4444
Kibaigwa/TZ18	Kongwa District	7	b	DropSort Machine and Visual	Light & Unhealthy-looking	224	25.8242	0.656	NA	31.94	NA
Kibaigwa/TZ18	Kongwa District	8	a	None	Unsorted	NA	29.4186	0.693846	NA	26.1	NA	NA
Kibaigwa/TZ18	Kongwa District	8	a	Visual	Healthy-looking	563	32.0588	0.7576	NA	0.359	42	60
Kibaigwa/TZ18	Kongwa District	8	a	Visual	Unhealthy-looking	137	23.1325	0.6845	NA	23.3	NA
Kibaigwa/TZ18	Kongwa District	8	b	None	Unsorted	NA	29.2105	0.692308	NA	2.25	NA	NA
Kibaigwa/TZ18	Kongwa District	8	b	DropSort machine	Heavy	878	30.7317	0.7188	NA	43.5	48	48
Kibaigwa/TZ18	Kongwa District	8	b	DropSort machine	Light	117	26.4486	0.656111	NA	89.6	NA
Kibaigwa/TZ18	Kongwa District	8	b	DropSort Machine and Visual	Heavy & Healthy-looking	704	31.7241	0.7324	NA	0.148	80	88.8889
Kibaigwa/TZ18	Kongwa District	8	b	DropSort Machine and Visual	Light & Unhealthy-looking	142	25.7647	0.677143	NA	16.03	NA
Kibaigwa/TZ18	Kongwa District	9	a	None	Unsorted	NA	26.7778	0.690625	NA	3.83	NA	NA
Kibaigwa/TZ18	Kongwa District	9	a	Visual	Healthy-looking	603	30.2597	0.7616	NA	0.21	20	28.5714
Kibaigwa/TZ18	Kongwa District	9	a	Visual	Unhealthy-looking	96	23.3333	0.682857	NA	5.87	NA
Kibaigwa/TZ18	Kongwa District	9	b	None	Unsorted	NA	28.2609	0.705469	NA	8.3	NA	NA
Kibaigwa/TZ18	Kongwa District	9	b	DropSort machine	Heavy	858	30.3906	0.7232	NA	0.343	45	45
Kibaigwa/TZ18	Kongwa District	9	b	DropSort machine	Light	138	20.8738	0.675	NA	13.27	NA
Kibaigwa/TZ18	Kongwa District	9	b	DropSort Machine and Visual	Heavy & Healthy-looking	691	29.8095	0.7332	NA	0.312	55	61.1111
Kibaigwa/TZ18	Kongwa District	9	b	DropSort Machine and Visual	Light & Unhealthy-looking	155	22.9474	0.698198	NA	8.28	NA
Kibaigwa/TZ18	Kongwa District	10	a	None	Unsorted	NA	27.3684	0.719828	NA	2.08	NA	NA
Kibaigwa/TZ18	Kongwa District	10	a	Visual	Healthy-looking	636	27.5949	0.746	NA	0.01	38	54.2857
Kibaigwa/TZ18	Kongwa District	10	a	Visual	Unhealthy-looking	63	19.7753	0.626	NA	16.98	NA
Kibaigwa/TZ18	Kongwa District	10	b	None	Unsorted	NA	26.5591	0.703077	NA	1.415	NA	NA
Kibaigwa/TZ18	Kongwa District	10	b	DropSort machine	Heavy	791	27.2222	0.7268	NA	4.184	42	42
Kibaigwa/TZ18	Kongwa District	10	b	DropSort machine	Light	201	23.6893	0.7096	NA	10.41	NA
Kibaigwa/TZ18	Kongwa District	10	b	DropSort Machine and Visual	Heavy & Healthy-looking	646	25.9615	0.7468	NA	0.329	70	77.7778
Kibaigwa/TZ18	Kongwa District	10	b	DropSort Machine and Visual	Light & Unhealthy-looking	195	23.3333	0.6892	NA	9.35	NA

## Sheet: Table S4
Table S4. Maize and groundnut samples collected from Tanzania in 2019
Crop	Origin	Sample ID	Year of harvest	location	source	AF (ppb)	FUM (ppm)	Sorting decision
Maize	Kongwa district	1	2019	Kongwa town		4.513	0.342
Maize	Kongwa district	2	2018	Kongwa town		265.7	0	sorted-AF
Maize	Kongwa district	3	2019	Kongwa town		1169.9	0	sorted-AF
Maize	Kongwa district	4	2019	Kibaigwa market		10650	14.725	sorted-AF &FUM
Maize	Kongwa district	5	2018	Kibaigwa market		1.7	0
Maize	Kongwa district	6	2019	Kibaigwa market		2064.6	0.11	sorted-AF
Maize	Kongwa district	7	2018	Kibaigwa market		2.079	0.238
Maize	Kongwa district	8	2019	Kibaigwa market		651	0.17	sorted-AF
Maize	Kongwa district	9	2018	Kibaigwa market		1.073	0.997
Maize	Kongwa district	10	2019	Kibaigwa market		5158	0	sorted-AF
Maize	Kongwa district	11	2019	Kibaigwa market		6732.5	0	sorted-AF
Maize	Kongwa district	12	2018	Kibaigwa market		567.8	1.74	sorted-AF
Maize	Kongwa district	13	2018	Kibaigwa market		9.84	0.768
Maize	Kongwa district	14	2019	Kibaigwa market		4703.5	0	sorted-AF
Maize	Kongwa district	15	2018	Kibaigwa market		13.233	0.196
Maize	Kongwa district	16	2019	Mkoka		1962.5	14.925	sorted-AF&FUM
Maize	Kongwa district	17	2018	Mkoka		1.3	8.3	sorted-FUM
Maize	Kongwa district	18	2019	Mkoka		716.7	1.08	sorted-AF
Maize	Kongwa district	19	2019	Mkoka		6.4	7.54	sorted-FUM
Maize	Kongwa district	20	2019	Arusha market		4961.5	0.505	sorted-AF
Maize	Kongwa district	21	2019	Mkoka		2954.4	0	sorted-AF
Maize	Kongwa district	22	2019	Songambele		17572	0.529	sorted-AF
Maize	Kongwa district	23	2019	Songambele		231.9	0.223	sorted-AF
Maize	Kongwa district	24	2018	Songambele		5.3	5.495	sorted-FUM
Maize	Kongwa district	25	2018	Songambele		2.5	0.133
Maize	Kongwa district	26	2018	Songambele		11616	0	sorted-AF
Maize	Kongwa district	27	2018	Songambele		0.7	7.65	sorted-FUM
Maize	Kongwa district	28	2018	Songambele		13871	0	sorted-AF
Maize	Kongwa district	29	2018	Songambele		1.8	7.8	sorted FUM
Maize	Kongwa district	30	2019	Songambele		12797	0	sorted-AF
Maize	Arusha	31	2018	Arusha market		2248.8	0.382	Sorted AF
Maize	Arusha	32	2019	Arusha market		73.8333	0.242	Sorted AF
Maize	Arusha	33	2019	Arusha market		14.3	9.306	Sorted FUM
Maize	Arusha	34	2018	Arusha market		68.1667	0.086	Sorted AF
Maize	Arusha	35	2018	Arusha market		153.5	0.304	Sorted AF
Maize	Arusha	36	2018	Arusha market		132	0.035	Sorted AF
Groundnut	Kongwa district	1	2019	Kongwa town		1.4
Groundnut	Kongwa district	2	2019	Kongwa town		1.2
Groundnut	Kongwa district	3	2019	Kongwa town		1.9
Groundnut	Kongwa district	4	2018	Kongwa town		1.4
Groundnut	Kongwa district	5	2018	Kongwa town		1.3
Groundnut	Kongwa district	6	2019	Sagara		24.3
Groundnut	Kongwa district	7	2019	Sagara		13.9
Groundnut	Kongwa district	8	2019	Sagara		3445.5		sorted-AF
Groundnut	Kongwa district	9	2019	Manyata		750.9		sorted-AF
groundnut	Kongwa district	10	2019	Sagara		257.1		sorted-AF
Groundnut	Kongwa district	11	2019	Manyata		72.7		sorted-AF
Groundnut	Kongwa district	12	2019	Sagarata		459.2		sorted-AF
Groundnut	Kongwa district	13	2019	Manyata		3101.5		sorted-AF
Groundnut	Kongwa district	14	2019	Sagara		1.4
Groundnut	Kongwa district	15	2019	Manyata		1.4
Groundnut	Kongwa district	16	2019	Songambele		93.6		sorted-AF
Groundnut	Kongwa district	17	2019	Songambele		2.9
Groundnut	Kongwa district	18	2019	Songambele		2.5
Groundnut	Kongwa district	19	2019	Songambele		17.16
Groundnut	Arusha	20	2018	Arusha market		161.4		sorted-AF
Groundnut	Arusha	21	2019	Arusha market		90.6		sorted-AF
Groundnut	Arusha	22	2019	Arusha market	Malawi	87		sorted-AF
Groundnut	Arusha	23	2019	Arusha market	Dodoma	201.6		sorted-AF
Groundnut	Arusha	24	2019	Arusha market	Dodoma	0
Groundnut	Arusha	25	2019	Arusha market	Malawi	0
Groundnut	Arusha	26	2019	Arusha market	Tabora	4587		sorted-AF
Groundnut	Arusha	27	2019	Arusha market	Malawi	0
Groundnut	Arusha	28	2019	Arusha market	Malawi	131.4		sorted-AF

## Sheet: Table S5
Table S5. Size sorted and DropSorted maize samples collected from Tanzania in 2019. Sorted samples with no aflatoxin/fumonisin data (highlighted in grey) correspond to samples that were lost during toxin extraction
Sample ID	Sorting group	100 kernel weight (g)	Kernel bulk density (g/ml)	AF (ppb)	FUM (ppm)
11	Large	28.7	0.74	2983.2
11	Small	12.96	0.72	4563.3
11	Unsorted	24.96	0.71	6732.5
11	Heavy	28.77	0.76	4897.6
11	Light	21.74	0.72	5473.8
11	Large & Heavy	29.2	0.74	1603
11	Large & Light	24.44	0.58	489.4
11	Small & Heavy	16.97	0.71	4502.8
11	Small & Light	12.15	0.57	4623.6
12	Large	33.49	0.74	41.95
12	Small	16.93	0.73	207.6
12	Unsorted	33.05	0.71	567.8
12	Heavy	33.74	0.74	263.2
12	Light	25.11	0.75	306.2
12	Large & Heavy	35.31	0.74	51.5
12	Large & Light			16046
12	Small & Heavy	20.34	0.75	1916
12	Small & Light	12.6	0.27	3844
14	Large	27.39	0.75	4067.4
14	Small	12.45	0.67	7696
14	Unsorted	28.37	0.72	4703.5
14	Heavy	29.12	0.75	881.5
14	Light	20.06	0.68	4118.4
14	Large & Heavy	30.39	0.71	3447.6
14	Large & Light	24.8	0.62	16046
14	Small & Heavy	15.48	0.69	5138.4
14	Small & Light	8.02	0.46	5777.6
24	Large	29.97	0.75		6.56
24	Small	20.38	0.71		31.92
24	Unsorted	32.54	0.75		5.5
24	Heavy	34.17	0.76		2.3
24	Light	28.58	0.72
24	Large & Heavy	35.01	0.75		2.61
24	Large & Light	29.37	0.71		29.43
24	Small & Heavy	21.74	0.61		25.45
24	Small & Light	14.32	0.48		147.36
17	Large	36.3	0.77
17	Small	18.71	0.74		51.93
17	Unsorted	33.19	0.78		8.3
17	Heavy	34.76	0.78		4.7
17	Light	23.2	0.64		3.9
17	Large & Heavy	36.72	0.76		0.26
17	Large & Light	31.49	0.7		0.7
17	Small & Heavy	22.26	0.57		40.43
17	Small & Light	9.09	0.3		181.5
29	Large	34.17	0.72		3.23
29	Small	21.04	0.71		50.84
29	Unsorted	31.33	0.71		7.8
29	Heavy	32.13	0.75		0.4
29	Light	22.2	0.72		21.6
29	Large & Heavy	35.39	0.74		0.252
29	Large & Light	26.41	0.63		19.79
29	Small & Heavy	22.35	0.7		0.816
29	Small & Light	17.1	0.64		50.84
10	Large	31.03	0.73	3913.2
10	Small	14.33	0.74	4104
10	Unsorted	26.32	0.74	5158
10	Heavy	28.82	0.73	6934
10	Light	20.83	0.68	4862.5
10	Large & Heavy	29.36	0.75	7261.2
10	Large & Light	25.37	0.68	13309.2
10	Small & Heavy	15.35	0.71	6712.8
10	Small & Light	13.15	0.6	2492
18	Large	24.41	0.71	365
18	Small	14.28	0.64	811
18	Unsorted	20.26	0.69	716.7
18	Heavy	24.13	0.75	1660.4
18	Light	14.48		776.6
18	Large & Heavy	26.19	0.73	990
18	Large & Light	21.24	0.7	9660
18	Small & Heavy	13.82	0.69	1249
18	Small & Light	9.87	0.61	3582.5
19	Large	30.69	0.73		0.09
19	Small	20.53	0.74		18.14
19	Unsorted	30.91	0.74		7.54
19	Heavy	32.02	0.72
19	Light	19.18
19	Large & Heavy	35.64	0.75
19	Large & Light	31.52	0.69		1.82
19	Small & Heavy	20.87	0.67		10.41
19	Small & Light	11.55	0.35		9.94
3	Large	27.8	0.76	18.5
3	Small	13.71	0.67	140.4
3	Unsorted	19.68	0.7	1169.9
3	Heavy	21.68	0.74	162.8
3	Light	16.31	0.65	186
3	Large & Heavy	25.66	0.76	3.43
3	Large & Light	23.01	0.65	3.75
3	Small & Heavy	14.35	0.69	71.2
3	Small & Light	12.02	0.59	0
22	Large	27.1	0.73	10843.2
22	Small	14.44	0.71	7672.2
22	Unsorted	21.3	0.72	17572
22	Heavy	21.18	0.78	6581
22	Light	18.7	0.74	3553.5
22	Large & Heavy	26.07	0.75	13946
22	Large & Light
22	Small & Heavy			17431.2
22	Small & Light	15.06	0.66	16205
23	Large	28.51	0.77	9.35
23	Small	15.33	0.7	102
23	Unsorted	21.82	0.76	231.9
23	Heavy	29.34	0.79	83
23	Light	21.73	0.76	120.6
23	Large & Heavy	27.47	0.78	121.15
23	Large & Light	23.22		150.8
23	Small & Heavy	15.67	0.72	299.9
23	Small & Light	12.3	0.59	410.4
26	Large			6736.2
26	Small			8547
26	Unsorted	21.66	0.72	11616
26	Heavy	27.85	0.74	12980
26	Light	16.44	0.7	14063
26	Large & Heavy	26.97	0.75
26	Large & Light	20.04	0.67
26	Small & Heavy	15.44	0.68
26	Small & Light	11.8	0.51
30	Large	24.59	0.75	8700.6
30	Small	14.32	0.66	14628
30	Unsorted	18.86	0.72	12797
30	Heavy	22.06	0.73	15937
30	Light	19.05	0.71	13197
30	Large & Heavy	24.3	0.71	1406.5
30	Large & Light	20.34	0.65	15808
30	Small & Heavy	13.84	0.78	14282
30	Small & Light	11.5	0.5	15763.2
4	Large	28.88	0.72	6754.2	2.21
4	Small	16.47	0.69	7218	20.8
4	Unsorted	21.82	0.72	10650	14.7
4	Heavy	26.74	0.77	4563	7.6
4	Light	17.67	0.72	14078	7.1
4	Large & Heavy	29.93	0.72	2998.4	0.25
4	Large & Light	22.1	0.7	8477	7.47
4	Small & Heavy	18.22	0.73	17381
4	Small & Light	13.59	0.69	19869
6	Large	26.36	0.72	2849.6
6	Small	14.83	0.71	6891
6	Unsorted	24.63	0.72	2064.6
6	Heavy	24.24	0.75	3733.2
6	Light	16.9	0.71	4310
6	Large & Heavy	25.86	0.74544	8978.4
6	Large & Light	21.88	0.69
6	Small & Heavy	15.52	0.72	8867
6	Small & Light	11.75	0.54	6528
8	Large	25.73	0.72	505.95
8	Small	14.23	0.68	4446.9
8	Unsorted	20.8	0.67	651
8	Heavy	22.55	0.74	976.6
8	Light	16.3	0.68	1775
8	Large & Heavy	26.07	0.74	417.8
8	Large & Light	19.94	0.62
8	Small & Heavy	15.38	0.74
8	Small & Light	11.99	0.57	358.5
31	Large	30.46	0.79	4435
31	Small	22.22	0.72	165.7
31	Unsorted	27.82	0.78	2248.8
31	Heavy	30.08	0.78	3639.5
31	Light	26.06		336.1
31	Large & Heavy	31.34	0.82	2939
31	Large & Light	27.47	0.75	5388
31	Small & Heavy	24.6	0.77	609.5
31	Small & Light	22.2	0.69	370.75
32	Large	33.35	0.74	37.9
32	Small	17.01	0.75	80
32	Unsorted	25.42	0.72	73.8
32	Heavy	27.81	0.78	41.3
32	Light	21.04	0.79	118.5
32	Large & Heavy	29.06	0.74	92.6
32	Large & Light	26.63	0.74	106.1
32	Small & Heavy	19.87	0.72	95.4
32	Small & Light	15.67	0.67	145.15
34	Large	32.66	0.74	50.3
34	Small	20.92	0.72	241.2
34	Unsorted	27.63	0.73	68.2
34	Heavy	27.76	0.75	99.7
34	Light	26.63	0.77	106.1
34	Large & Heavy	28.89	0.76	94.8
34	Large & Light	27.08	0.74	64.5
34	Small & Heavy	21.07	0.71	128.1
34	Small & Light	16.48	0.6309	91.6
33	Large	39.28	0.74		0.46
33	Small	24.21	0.68		2.35
33	Unsorted	35.99	0.74		9.3
33	Heavy	39.06	0.75		0.7
33	Light	26.9	0.65		3.6
33	Large & Heavy	40.65	0.75
33	Large & Light	35.22	0.69
33	Small & Heavy	27.83	0.72
33	Small & Light	24.33	0.67
35	Large	31.84	0.83	228
35	Small	19.74	0.74	82.4
35	Unsorted	27.54	0.69	153.5
35	Heavy	28.84	0.75	94.3
35	Light	22.43	0.73	117.3
35	Large & Heavy	31.93	0.76	85.7
35	Large & Light	28.71	0.72	75.8
35	Small & Heavy	21.68	0.7	127.1
35	Small & Light	18.63	0.67	74.8
36	Large	36.12	0.69	64
36	Small	20.5	0.66	77.7
36	Unsorted	35.15	0.69	132
36	Heavy	35.7	0.95	68.1
36	Light	28.84	0.64	109
36	Large & Heavy	34.35	0.71	94
36	Large & Light	30.01	0.64	96.9
36	Small & Heavy	28.92	0.72	214.7
36	Small & Light			84.5
16	Large	27.88	0.71	3380	8.41
16	Small	14.64	0.7	4756.8	30.8
16	Unsorted	24.72	0.66	1962.5	14.9
16	Heavy	24.03	0.7	1043.5	6
16	Light	17.8	0.66	4958.4	17.9
16	Large & Heavy	27.58	0.74	1694.4	4.62
16	Large & Light	20.85	0.64	8072	15
16	Small & Heavy	16.38	0.68	18811	1.6
16	Small & Light	12.54	0.57	20668	96.9
21	Large	24.97	0.74	2722.6
21	Small	14.84	0.7	5755.8
21	Unsorted	22.47	0.7	2954.4
21	Heavy	22.34	0.74	1685
21	Light	18.95	0.65	3141.6
21	Large & Heavy	24.18	0.75	1909.67
21	Large & Light	21.22	0.67	1274.5
21	Small & Heavy	11.74	0.54	1852.5
21	Small & Light			3042.6
2	Large	32.62	0.75	208.75
2	Small	16.02	0.62	57
2	Unsorted	30.65	0.75	305.6
2	Heavy	31.37	0.74	549.6
2	Light	23.88	0.66	333.4
2	Large & Heavy	33.32	0.75	184.2
2	Large & Light	25.69	0.65	1639
2	Small & Heavy	16.68	0.72	0
2	Small & Light	11.93		178.2
20	Large	29.93	0.73	7182.6
20	Small	15.14	0.65	3855.6
20	Unsorted	23.46	0.69	4961.5
20	Heavy	28.47	0.74	7521
20	Light	26.58	0.64	10125
20	Large & Heavy	31.68	0.74	10893.6
20	Large & Light	26.03	0.61
20	Small & Heavy			17217.6
20	Small & Light			11829
27	Large	27.13	0.74		3.76
27	Small	19.87	0.74
27	Unsorted	30.14	0.71		7.7
27	Heavy	32.39	0.72		0.2
27	Light	20.88	0.61		25.4
27	Large & Heavy	31.21	0.75		3.23
27	Large & Light	27.29	0.66		0.37
27	Small & Heavy	20.38	0.7		0.67
27	Small & Light	12.72	0.7		97.56
28	Large	27.82	0.73	4659.6
28	Small	15.15	0.67	9324.6
28	Unsorted	22.5	0.7	13871
28	Heavy			5859.6
28	Light	19.79	0.74	6148
28	Large & Heavy	24.71		12118.8
28	Large & Light	21.06	0.6	19544
28	Small & Heavy	15.7		4638
28	Small & Light	11.41	0.58	8876

## Sheet: Table S6
Table S6. Size sorted and DropSorted groundnut samples collected from Tanzania in 2019. Sorted samples with no aflatoxin data (highlighted in grey) correspond to samples that were lost during toxin extraction
Sample ID	Sorting group	100 kernel weight (g)	Kernel bulk density (g/ml)	AF (ppb)
11	Unsorted	31.93	0.64	72.7
11	Large	36.2	0.64	6241.8
11	Small	23.63	0.65	5251.2
11	Heavy	29.98	0.66	164.6
11	Light	16.22	0.57	6310
11	Large & Heavy	37.84	0.6	3191.4
11	Large & Light	31.29	0.58	123.2
11	Small & Heavy	23.82	0.64
11	Small & Light	20.28	0.6	1560.8
12	Unsorted	27.91	0.64	459.2
12	Large	35.17	0.65	1029.7
12	Small	22.48	0.64
12	Heavy	30.2	0.65	265.65
12	Light	16.18	0.62	920
12	Large & Heavy	38.25	0.63	170.4
12	Large & Light	33.52	0.64	1.179
12	Small & Heavy	23.99	0.62	38.4
12	Small & Light	15.96	0.61	588.8
10	Unsorted	34.39	0.63	257.1
10	Large	36.24	0.66	81.7
10	Small	22.68	0.66	114.1
10	Heavy	33.16	0.64	151.8
10	Light	23.91	0.67	7351.6
10	Large & Heavy	38.81	0.63	118.4
10	Large & Light	32.5		3.49
10	Small & Heavy	24.47	0.72	137
10	Small & Light	18.86	0.58	3.18
6	Unsorted	29.95	0.65	24.3
6	Large	38.22	0.65	27.6
6	Small	21.93	0.65	1273.7
6	Heavy			85.8
6	Light	19.13	0.62	75.3
6	Large & Heavy	35.86	0.65	100
6	Large & Light	33.28	0.59	99.4
6	Small & Heavy	22.78	0.62	2.35
6	Small & Light	17.71	0.61	179.4
8	Unsorted	33.87	0.66	3445.5
8	Large	36.24	0.65	52.65
8	Small	21.68	0.64	70.4
8	Heavy	33.88	0.62	209.4
8	Light	20.35	0.62	2869.5
8	Large & Heavy	36.76	0.64	2.95
8	Large & Light	31.82	0.59	251
8	Small & Heavy	24.3	0.64
8	Small & Light	20.93	0.6	300.03
9	Unsorted	30.41	0.66	750.9
9	Large	36.29	0.64	40.8
9	Small	23.02	0.62	3598.8
9	Heavy	33.2	0.65	350.15
9	Light	18.42	0.61	83.6
9	Large & Heavy	36.25	0.64	222.2
9	Large & Light	32.03	0.58	1476.8
9	Small & Heavy	24.67	0.63	9465
9	Small & Light	17.77	0.61	101
16	Unsorted	28.02	0.63	93.6
16	Large	33.89	0.62	352.7
16	Small	21.51	0.63	72.3
16	Heavy	23.84	0.62	453.1
16	Light	14.18	0.57
16	Large & Heavy	34.19	0.62	80
16	Large & Light	29.53	0.57	299
16	Small & Heavy	22.42	0.63	140.2
16	Small & Light	16.24	0.59	15853
13	Unsorted	30.47	0.65	3101.5
13	Large	34.73	0.63	55.35
13	Small	22.13	0.64	1873.2
13	Heavy	32.07	0.64	40.7
13	Light	23.22	0.65	10080
13	Large & Heavy	36.21	0.64
13	Large & Light	30.04	0.61
13	Small & Heavy	24.25	0.61	2.281
13	Small & Light	17.46	0.61	213
20	Unsorted	54.02	0.622	161.4
20	Large	62.46	0.58	3.52
20	Small	39.63	0.58	593.4
20	Heavy	59.21	0.61	12.36
20	Light	50.47	0.57	19.2
20	Large & Heavy	65.64	0.59	17.42
20	Large & Light	57.51	0.57	150.2
20	Small & Heavy	45.63	0.58	19.2
20	Small & Light	34.11	0.56	93.4
21	Unsorted	31.64	0.66	90.6
21	Large	37.85	0.64	437
21	Small			6596.5
21	Heavy	39.06	0.75	41.5
21	Light	43.28	0.57	21.2
21	Large & Heavy	40.65	0.75	18.52
21	Large & Light	35.22	0.69	16.7
21	Small & Heavy	27.83	0.72	22.08
21	Small & Light	24.33	0.67	52.44
23	Unsorted	29.3	0.64	201.6
23	Large	37.39	0.62	448.8
23	Small	23.46	0.63	386.8
23	Heavy	33.52	0.61	16.98
23	Light	25.63	0.59	1607.9
23	Large & Heavy	37.93	0.6
23	Large & Light	33.3	0.6	60.72
23	Small & Heavy	23.77	0.63	8.7
23	Small & Light	20.68	0.6	11.76
26	Unsorted	28.89	0.64	4587
26	Large	40.62	0.62	1222.3
26	Small	24.67	0.58	3275
26	Heavy	28.82	0.61	9298
26	Light	25.78	0.58	26849.6
26	Large & Heavy	34.23	0.61	30.04
26	Large & Light	32.39	0.63	111.5
26	Small & Heavy	23.79	0.62	435
26	Small & Light	20.4	0.59	3030
28	Unsorted	27.18	0.64	131.4
28	Large	35.56	0.64	26.82
28	Small	23.88	0.62	318.4
28	Heavy	29.57	0.62	749
28	Light	22.82	0.63	273.42
28	Large & Heavy	38.42	0.9	31.18
28	Large & Light	33.22	0.93	17.02
28	Small & Heavy	23.12	0.64	14.38
28	Small & Light	19.76	0.62	8742
22	Unsorted	64.5	0.6	87
22	Large	68.6	0.57	93.2
22	Small	42.04	0.55	103.2
22	Heavy	68.99	0.58	10.56
22	Light	54.72	0.56	23.82
22	Large & Heavy	67.37	0.55	389.8
22	Large & Light	60.89	0.55	17.6
22	Small & Heavy	43.89	0.65	15.02
22	Small & Light	39.37	0.61	442.4

## Sheet: Table S7
Table S7. Maize single kernel meaures from nine hybrids grown in Mississippi in 2017. The kernels were selected from DropSorted samples
Kernel ID	Plot/sample	Hybrid	Hybrid AF resistance level	Dropsorting group	Unsorted plot kernel bulk density (g/ml)	Unsorted plot Aflatoxin (ppb)	Sorted Plot/sample 100 kernel weight (g)	Sorted plot kernel bulk density (g/ml)	Sorted plot Aflatoxin (ppb)	Kernel visual appearance	Kernel BGYF test	Kernel weight (g)	Kernel_volume (cm3)	Kernel_density (g/cm3)	Kernel length (mm)	Kernel width (mm)	Kernel depth (mm)	Kernel sphericity	Kernel AF (ppb)
1	76	BH8900VIP3111 (2017)	Intermidiate	Heavy	0.79	120	35.82	0.8	41.67	Moderate defects	Non-BGYF	0.376	0.37028	1.01545	13	10.08	3.63	0.600473	6.37
2	76	BH8900VIP3111 (2017)	Intermidiate	Heavy	0.79	120	35.82	0.8	41.67	Healthy-looking	Non-BGYF	0.208	0.19983	1.04088	12.42	7.2	3.1	0.524989	17.54
3	76	BH8900VIP3111 (2017)	Intermidiate	Heavy	0.79	120	35.82	0.8	41.67	Healthy-looking	Non-BGYF	0.431	0.493849	0.872736	11.96	9.25	4.12	0.643466	9.29
4	76	BH8900VIP3111 (2017)	Intermidiate	Heavy	0.79	120	35.82	0.8	41.67	Moderate defects	Non-BGYF	0.372	0.32485	1.14514	12.26	7.44	5.8	0.65969	0
5	76	BH8900VIP3111 (2017)	Intermidiate	Light	0.79	120	26.58	0.64	528.06	Healthy-looking	Non-BGYF	0.329	0.381246	0.86296	12.14	8.94	3.14	0.575365	1.46
6	76	BH8900VIP3111 (2017)	Intermidiate	Light	0.79	120	26.58	0.64	528.06	Healthy-looking	Non-BGYF	0.346	0.494485	0.699718	14.92	8.52	3.79	0.525429	10.82
7	76	BH8900VIP3111 (2017)	Intermidiate	Light	0.79	120	26.58	0.64	528.06	Moderate defects	Non-BGYF	0.287	0.431263	0.665487	11.16	8.39	4.17	0.654922	14.78
8	76	BH8900VIP3111 (2017)	Intermidiate	Light	0.79	120	26.58	0.64	528.06	Moderate defects	Non-BGYF	0.267	0.394854	0.676199	12.8	7.62	4.14	0.577447	15.45
9	57	GEMS-0027 x Tx779	Intermidiate	Heavy	0.81	200	29.83	0.82	25.56	Healthy-looking	Non-BGYF	0.352	0.395681	0.889606	12.27	7.56	4.57	0.612232	2.94
10	57	GEMS-0027 x Tx779	Intermidiate	Heavy	0.81	200	29.83	0.82	25.56	Moderate defects	Non-BGYF	0.394	0.491783	0.801166	11.43	7.49	5.57	0.683515	17.98
11	57	GEMS-0027 x Tx779	Intermidiate	Heavy	0.81	200	29.83	0.82	25.56	Moderate defects	Non-BGYF	0.336	0.428136	0.784797	11.16	7.44	5.76	0.700738	30.585
12	57	GEMS-0027 x Tx779	Intermidiate	Heavy	0.81	200	29.83	0.82	25.56	Healthy-looking	Non-BGYF	0.321	0.453418	0.707956	11.34	7.52	4.28	0.6302	8.68
13	57	GEMS-0027 x Tx779	Intermidiate	Light	0.81	200	27.28	0.76	59.7	Moderate defects	Non-BGYF	0.289	0.339851	0.850373	11.23	7.52	4.21	0.630832	14.825
14	57	GEMS-0027 x Tx779	Intermidiate	Light	0.81	200	27.28	0.76	59.7	Moderate defects	BGYF	0.263	0.25398	1.03551	11.51	7.52	4.2	0.620067	5684
15	57	GEMS-0027 x Tx779	Intermidiate	Light	0.81	200	27.28	0.76	59.7	Moderate defects	Non-BGYF	0.269	0.25247	1.06547	12.43	7.98	3.75	0.578581	3.82
16	57	GEMS-0027 x Tx779	Intermidiate	Light	0.81	200	27.28	0.76	59.7	Healthy-looking	Non-BGYF	0.267	0.374367	0.713204	12.37	7.3	4.15	0.582833	14.21
17	122	Mp494 x Mp719	Resistant	Heavy	0.85	41	25.14	0.87	20.46	Healthy-looking	Non-BGYF	0.352	0.397362	0.885842	10.4	10.39	4.6	0.761674	18.16
18	122	Mp494 x Mp719	Resistant	Heavy	0.85	41	25.14	0.87	20.46	Healthy-looking	Non-BGYF	0.279	0.354297	0.787475	10.81	8.85	3.14	0.619546	15.76
19	122	Mp494 x Mp719	Resistant	Heavy	0.85	41	25.14	0.87	20.46	Healthy-looking	Non-BGYF	0.253	0.325081	0.778268	10.34	8.42	3.8	0.668885	30.45
20	122	Mp494 x Mp719	Resistant	Heavy	0.85	41	25.14	0.87	20.46	Healthy-looking	Non-BGYF	0.285	0.327359	0.870604	9.9	8.69	4.01	0.708432	27.02
21	122	Mp494 x Mp719	Resistant	Light	0.85	41	19.38	0.71	8.445	Moderate defects	Non-BGYF	0.227	0.265354	0.855461	9.04	8.28	3.9	0.733814	16.19
22	122	Mp494 x Mp719	Resistant	Light	0.85	41	19.38	0.71	8.445	Healthy-looking	Non-BGYF	0.191	0.244062	0.782588	10.65	7.86	3.1	0.59891	11.26
23	122	Mp494 x Mp719	Resistant	Light	0.85	41	19.38	0.71	8.445	Moderate defects	Non-BGYF	0.242	0.282163	0.85766	9.78	7.65	4.54	0.713422	22.65
24	122	Mp494 x Mp719	Resistant	Light	0.85	41	19.38	0.71	8.445	Moderate defects	Non-BGYF	0.273	0.328689	0.830572	10.73	8.34	3.67	0.643	14.59
25	28	DK64-69	Susceptible	Heavy	0.78	590	31.95	0.79	22.14	Healthy-looking	Non-BGYF	0.345	0.42695	0.808057	11.77	8.7	4.66	0.663923	16.01
26	28	DK64-69	Susceptible	Heavy	0.78	590	31.95	0.79	22.14	Healthy-looking	Non-BGYF	0.433	0.40928	1.05796	12.67	9	5.55	0.677632	25.73
27	28	DK64-69	Susceptible	Heavy	0.78	590	31.95	0.79	22.14	Healthy-looking	Non-BGYF	0.394	0.522509	0.754054	10.85	9.41	5.53	0.76176	12.885
28	28	DK64-69	Susceptible	Heavy	0.78	590	31.95	0.79	22.14	Healthy-looking	Non-BGYF	0.342	0.387668	0.882198	12.24	8.89	4.56	0.646797	19.94
29	28	DK64-69	Susceptible	Light	0.78	590	30.23	0.7	22.29	Healthy-looking	Non-BGYF	0.281	0.323825	0.867753	11.05	8.39	4.31	0.666558	14.23
30	28	DK64-69	Susceptible	Light	0.78	590	30.23	0.7	22.29	Moderate defects	Non-BGYF	0.157	0.19389	0.809737	9.49	6.46	3.83	0.650079	22.43
31	28	DK64-69	Susceptible	Light	0.78	590	30.23	0.7	22.29	Healthy-looking	Non-BGYF	0.337	0.32177	1.04733	11.86	9.14	4.09	0.642934	45.75
32	28	DK64-69	Susceptible	Light	0.78	590	30.23	0.7	22.29	Healthy-looking	Non-BGYF	0.349	0.34704	1.00565	11.9	8.94	4.45	0.65494	24.25
33	39	Mp494 x Mp717	Resistant	Heavy	0.77	150	31.93	0.77	28.47	Healthy-looking	Non-BGYF	0.413	0.41739	0.989482	13.59	9.39	3.95	0.585609	23.54
34	39	Mp494 x Mp717	Resistant	Heavy	0.77	150	31.93	0.77	28.47	Moderate defects	Non-BGYF	0.406	0.529091	0.767354	11.15	8.21	6.24	0.744148	15.04
35	39	Mp494 x Mp717	Resistant	Heavy	0.77	150	31.93	0.77	28.47	Healthy-looking	Non-BGYF	0.377	0.425104	0.886842	13.43	9.12	3.98	0.586015	1.26
36	39	Mp494 x Mp717	Resistant	Heavy	0.77	150	31.93	0.77	28.47	Moderate defects	Non-BGYF	0.423	0.43583	0.970562	12.12	9.11	5.51	0.699125	4.41
37	39	Mp494 x Mp717	Resistant	Light	0.77	150	30.49	0.78	28.17	Moderate defects	Non-BGYF	0.296	0.31062	0.952933	12.26	7.59	4.88	0.626941	43.72
38	39	Mp494 x Mp717	Resistant	Light	0.77	150	30.49	0.78	28.17	Healthy-looking	Non-BGYF	0.277	0.316136	0.876205	11.65	7.54	4.26	0.618552	11.33
39	39	Mp494 x Mp717	Resistant	Light	0.77	150	30.49	0.78	28.17	Unhealthy-looking	BGYF	0.279	0.421595	0.661773	11.52	9.23	4.45	0.676424	16947.8
40	39	Mp494 x Mp717	Resistant	Light	0.77	150	30.49	0.78	28.17	Healthy-looking	Non-BGYF	0.42	0.46493	0.903362	14.3	9.46	4.93	0.610973	19.72
41	23	BH8900VIP3111 (2017)	Intermidiate	Heavy	0.78	190	34.54	0.79	1558.2	Healthy-looking	Non-BGYF	0.375	0.413917	0.905979	12.68	8.79	4.02	0.603474	15.54
42	23	BH8900VIP3111 (2017)	Intermidiate	Heavy	0.78	190	34.54	0.79	1558.2	Moderate defects	Non-BGYF	0.339	0.380155	0.891742	12.78	8.66	4.23	0.607574	19.69
43	23	BH8900VIP3111 (2017)	Intermidiate	Heavy	0.78	190	34.54	0.79	1558.2	Unhealthy-looking	BGYF	0.112	0.20021	0.559413	10.4	7.09	5.08	0.69313	13854.8
44	23	BH8900VIP3111 (2017)	Intermidiate	Heavy	0.78	190	34.54	0.79	1558.2	Moderate defects	Non-BGYF	0.43	0.48495	0.886689	10.74	10.38	6.08	0.817895	11.48
45	23	BH8900VIP3111 (2017)	Intermidiate	Light	0.78	190	30.87	0.76	19.11	Unhealthy-looking	Non-BGYF	0.294	0.394893	0.744505	12.91	8.65	4.09	0.596525	31.42
46	23	BH8900VIP3111 (2017)	Intermidiate	Light	0.78	190	30.87	0.76	19.11	Healthy-looking	Non-BGYF	0.285	0.31873	0.894174	12.1	7.64	4.52	0.617856	27.26
47	23	BH8900VIP3111 (2017)	Intermidiate	Light	0.78	190	30.87	0.76	19.11	Healthy-looking	Non-BGYF	0.4	0.449146	0.890579	12.82	8.91	4.12	0.606736	21.95
48	23	BH8900VIP3111 (2017)	Intermidiate	Light	0.78	190	30.87	0.76	19.11	Healthy-looking	Non-BGYF	0.366	0.415779	0.880275	12.55	9.96	3.92	0.628183	32.82
49	93	Mp494 x Mp717	Resistant	Heavy	0.83	0	22.48	0.83	33.36	Moderate defects	Non-BGYF	0.225	0.24142	0.931986	10.09	7.63	3.31	0.628333	24.28
50	93	Mp494 x Mp717	Resistant	Heavy	0.83	0	22.48	0.83	33.36	Healthy-looking	Non-BGYF	0.249	0.261635	0.951708	10.42	8.6	4.02	0.682857	26.6
51	93	Mp494 x Mp717	Resistant	Heavy	0.83	0	22.48	0.83	33.36	Healthy-looking	Non-BGYF	0.245	0.264644	0.925772	10.73	7.59	3.67	0.623117	8.5
52	93	Mp494 x Mp717	Resistant	Heavy	0.83	0	22.48	0.83	33.36	Moderate defects	Non-BGYF	0.272	0.290572	0.936085	9.63	8.54	3.41	0.679704	19.01
53	93	Mp494 x Mp717	Resistant	Light	0.83	0	22.02	0.82	33.36	Moderate defects	Non-BGYF	0.193	0.226881	0.850666	9.92	7.37	3.55	0.64302	16.32
54	93	Mp494 x Mp717	Resistant	Light	0.83	0	22.02	0.82	33.36	Healthy-looking	Non-BGYF	0.199	0.216397	0.919606	10.06	7.59	3.12	0.616217	16.58
55	93	Mp494 x Mp717	Resistant	Light	0.83	0	22.02	0.82	33.36	Healthy-looking	Non-BGYF	0.231	0.245625	0.940458	9.57	8.4	3.48	0.683405	4.44
56	93	Mp494 x Mp717	Resistant	Light	0.83	0	22.02	0.82	33.36	Healthy-looking	Non-BGYF	0.249	0.263625	0.944523	10.07	8.67	3.8	0.687461	29.73
57	12	TZAR106 x T173	Resistant	Heavy	0.82	100	31.83	0.82	10.86	Healthy-looking	Non-BGYF	0.381	0.409217	0.931046	11.51	9.6	4.47	0.686767	20.2
58	12	TZAR106 x T173	Resistant	Heavy	0.82	100	31.83	0.82	10.86	Moderate defects	Non-BGYF	0.323	0.338333	0.954681	11.09	8.41	4.57	0.678604	19.66
59	12	TZAR106 x T173	Resistant	Heavy	0.82	100	31.83	0.82	10.86	Healthy-looking	Non-BGYF	0.378	0.388153	0.973843	11.69	9.18	4.8	0.685728	23.37
60	12	TZAR106 x T173	Resistant	Heavy	0.82	100	31.83	0.82	10.86	Healthy-looking	Non-BGYF	0.357	0.365371	0.977089	10.41	8.57	5.15	0.741246	28.95
61	12	TZAR106 x T173	Resistant	Light	0.82	100	30.95	0.77	9.87	Moderate defects	Non-BGYF	0.317	0.343035	0.924104	11.12	8.61	4.61	0.684697	24.19
62	12	TZAR106 x T173	Resistant	Light	0.82	100	30.95	0.77	9.87	Healthy-looking	Non-BGYF	0.385	0.401873	0.958014	11.32	9.17	4.63	0.691968	24.12
63	12	TZAR106 x T173	Resistant	Light	0.82	100	30.95	0.77	9.87	Healthy-looking	Non-BGYF	0.393	0.419818	0.93612	10.87	10.09	4.47	0.725404	28.83
64	12	TZAR106 x T173	Resistant	Light	0.82	100	30.95	0.77	9.87	Healthy-looking	Non-BGYF	0.36	0.37348	0.963907	10.89	10.17	4.65	0.736048	27.87
65	146	Mp494 x Mp717	Resistant	Heavy	0.84	16	23.78	0.84	7.98	Moderate defects	Non-BGYF	0.299	0.314969	0.9493	9.61	7.88	4.46	0.724666	28.58
66	146	Mp494 x Mp717	Resistant	Heavy	0.84	16	23.78	0.84	7.98	Moderate defects	Non-BGYF	0.262	0.283838	0.923062	8.47	6.52	5.08	0.772885	21.19
67	146	Mp494 x Mp717	Resistant	Heavy	0.84	16	23.78	0.84	7.98	Healthy-looking	Non-BGYF	0.279	0.294394	0.94771	11.28	8.37	3.98	0.63973	25.53
68	146	Mp494 x Mp717	Resistant	Heavy	0.84	16	23.78	0.84	7.98	Moderate defects	Non-BGYF	0.238	0.259566	0.916915	10.71	7.84	3.78	0.636907	33.44
69	146	Mp494 x Mp717	Resistant	Light	0.84	16	21.59	0.84	13.38	Moderate defects	Non-BGYF	0.152	0.185858	0.817829	9.51	7.66	3.25	0.650505	29.65
70	146	Mp494 x Mp717	Resistant	Light	0.84	16	21.59	0.84	13.38	Healthy-looking	Non-BGYF	0.208	0.217737	0.955281	9.73	7.11	3.62	0.647815	26.28
71	146	Mp494 x Mp717	Resistant	Light	0.84	16	21.59	0.84	13.38	Unhealthy-looking	Non-BGYF	0.146	0.174966	0.834448	9.35	7.18	3.43	0.655539	21.76
72	146	Mp494 x Mp717	Resistant	Light	0.84	16	21.59	0.84	13.38	Moderate defects	Non-BGYF	0.153	0.170124	0.899344	9.44	6.96	2.77	0.600318	22.34
73	18	Pioneer 1745R	Susceptible	Heavy	0.76	900	33.23	0.77	31.8	Moderate defects	Non-BGYF	0.344	0.37407	0.919614	10.62	9.05	6.09	0.78766	22.37
74	18	Pioneer 1745R	Susceptible	Heavy	0.76	900	33.23	0.77	31.8	Healthy-looking	Non-BGYF	0.387	0.420597	0.920121	13.83	8.11	3.87	0.547473	24.15
75	18	Pioneer 1745R	Susceptible	Heavy	0.76	900	33.23	0.77	31.8	Healthy-looking	Non-BGYF	0.455	0.503658	0.903391	13.5	9.17	4.83	0.624046	3.222
76	18	Pioneer 1745R	Susceptible	Heavy	0.76	900	33.23	0.77	31.8	Moderate defects	Non-BGYF	0.294	0.344926	0.852357	12.83	8.61	4.24	0.605302	2.8115
77	18	Pioneer 1745R	Susceptible	Light	0.76	900	30.07	0.74	24.75	Healthy-looking	Non-BGYF	0.351	0.390147	0.899661	14.21	8.5	4.03	0.553578	3.1915
78	18	Pioneer 1745R	Susceptible	Light	0.76	900	30.07	0.74	24.75	Healthy-looking	Non-BGYF	0.395	0.42697	0.925124	12.63	10.39	3.83	0.62951	3.73
79	18	Pioneer 1745R	Susceptible	Light	0.76	900	30.07	0.74	24.75	Healthy-looking	Non-BGYF	0.357	0.394157	0.90573	14.39	8.77	4.16	0.560605	5.6365
80	18	Pioneer 1745R	Susceptible	Light	0.76	900	30.07	0.74	24.75	Unhealthy-looking	BGYF	0.186	0.298089	0.623975	10.58	7.73	3.17	0.602683	107212
81	37	GEMS-0027 x Tx779	Intermidiate	Heavy	0.83	33	30.82	0.83	44.22	Healthy-looking	Non-BGYF	0.368	0.38141	0.964841	11.99	8.15	5.22	0.666392	3.22
82	37	GEMS-0027 x Tx779	Intermidiate	Heavy	0.83	33	30.82	0.83	44.22	Healthy-looking	Non-BGYF	0.318	0.33096	0.960841	12.16	7.8	4.36	0.612686	264
83	37	GEMS-0027 x Tx779	Intermidiate	Heavy	0.83	33	30.82	0.83	44.22	Healthy-looking	Non-BGYF	0.376	0.383776	0.979738	12.82	8.67	4.47	0.617803	9.699
84	37	GEMS-0027 x Tx779	Intermidiate	Heavy	0.83	33	30.82	0.83	44.22	Healthy-looking	Non-BGYF	0.35	0.33822	1.03483	12.11	8.63	4.05	0.620001	4.5125
85	37	GEMS-0027 x Tx779	Intermidiate	Light	0.83	33	26.69	0.8	210.06	Moderate defects	Non-BGYF	0.338	0.356112	0.94914	12.46	8.63	4.13	0.612315	2.9735
86	37	GEMS-0027 x Tx779	Intermidiate	Light	0.83	33	26.69	0.8	210.06	Healthy-looking	Non-BGYF	0.256	0.2761	0.9272	12.38	8.61	3.62	0.588062	8.62
87	37	GEMS-0027 x Tx779	Intermidiate	Light	0.83	33	26.69	0.8	210.06	Moderate defects	Non-BGYF	0.258	0.286226	0.901386	11.58	7.52	4.34	0.624353	3.4995
88	37	GEMS-0027 x Tx779	Intermidiate	Light	0.83	33	26.69	0.8	210.06	Healthy-looking	Non-BGYF	0.361	0.38372	0.94079	12.91	7.93	4.4	0.593778	2.445
89	109	BH8900VIP3111 (2017)	Intermidiate	Heavy	0.78	120	36.77	0.79	216.18	Healthy-looking	Non-BGYF	0.386	0.387892	0.995122	13.15	8.33	4.38	0.595327	1.814
90	109	BH8900VIP3111 (2017)	Intermidiate	Heavy	0.78	120	36.77	0.79	216.18	Moderate defects	Non-BGYF	0.359	0.377652	0.950611	12.22	9.26	3.96	0.626212	1.927
91	109	BH8900VIP3111 (2017)	Intermidiate	Heavy	0.78	120	36.77	0.79	216.18	Healthy-looking	Non-BGYF	0.375	0.380243	0.986211	12.14	8.52	3.84	0.605496	2.5275
92	109	BH8900VIP3111 (2017)	Intermidiate	Heavy	0.78	120	36.77	0.79	216.18	Healthy-looking	Non-BGYF	0.457	0.470103	0.972127	12.35	9.84	4.41	0.657708	1.7205
93	109	BH8900VIP3111 (2017)	Intermidiate	Light	0.78	120	28.75	0.71	1307.7	Moderate defects	Non-BGYF	0.381	0.405986	0.938456	13.31	8.81	4.4	0.602593	1.6055
94	109	BH8900VIP3111 (2017)	Intermidiate	Light	0.78	120	28.75	0.71	1307.7	Moderate defects	Non-BGYF	0.355	0.367487	0.966021	13.23	8.12	4.19	0.579273	1.6325
95	109	BH8900VIP3111 (2017)	Intermidiate	Light	0.78	120	28.75	0.71	1307.7	Moderate defects	Non-BGYF	0.367	0.390472	0.939888	13.25	8.58	3.89	0.575001	1.953
96	109	BH8900VIP3111 (2017)	Intermidiate	Light	0.78	120	28.75	0.71	1307.7	Healthy-looking	Non-BGYF	0.325	0.3363	0.966399	13.17	8.21	4.06	0.577075	0
97	136	Mp494 x PHW79	Intermidiate	Heavy	0.8	39	31.03	0.81	13.665	Healthy-looking	Non-BGYF	0.386	0.410912	0.939374	10.58	8.86	5.62	0.763366	0.858
98	136	Mp494 x PHW79	Intermidiate	Heavy	0.8	39	31.03	0.81	13.665	Healthy-looking	Non-BGYF	0.367	0.397044	0.924331	10.36	9.67	5.58	0.795146	1.357
99	136	Mp494 x PHW79	Intermidiate	Heavy	0.8	39	31.03	0.81	13.665	Healthy-looking	Non-BGYF	0.334	0.34209	0.976351	10.7	9.93	3.91	0.697353	0.691
100	136	Mp494 x PHW79	Intermidiate	Heavy	0.8	39	31.03	0.81	13.665	Moderate defects	Non-BGYF	0.285	0.30963	0.920453	11.07	8.54	4.03	0.654871	2.678
101	136	Mp494 x PHW79	Intermidiate	Light	0.8	39	28.56	0.76	5.985	Healthy-looking	Non-BGYF	0.294	0.331324	0.887349	11.02	9.82	3.42	0.651516	0.488
102	136	Mp494 x PHW79	Intermidiate	Light	0.8	39	28.56	0.76	5.985	Healthy-looking	Non-BGYF	0.294	0.308457	0.953131	10.91	9.2	3.38	0.639271	1.469
103	136	Mp494 x PHW79	Intermidiate	Light	0.8	39	28.56	0.76	5.985	Healthy-looking	Non-BGYF	0.301	0.318558	0.944883	10.67	9.16	3.59	0.661029	0.736
104	136	Mp494 x PHW79	Intermidiate	Light	0.8	39	28.56	0.76	5.985	Healthy-looking	Non-BGYF	0.338	0.353463	0.956253	11.3	8.56	4.37	0.66415	1.116
105	98	Mp494 x PHW79	Intermidiate	Heavy	0.8	240	30.56	0.8	14.76	Healthy-looking	Non-BGYF	0.345	0.364205	0.947269	10.87	10.16	4.05	0.703553	1.007
106	98	Mp494 x PHW79	Intermidiate	Heavy	0.8	240	30.56	0.8	14.76	Healthy-looking	Non-BGYF	0.42	0.433863	0.968048	11.06	10.26	4.5	0.722686	1.077
107	98	Mp494 x PHW79	Intermidiate	Heavy	0.8	240	30.56	0.8	14.76	Healthy-looking	Non-BGYF	0.319	0.341163	0.935037	11.05	8.96	3.82	0.654459	2.422
108	98	Mp494 x PHW79	Intermidiate	Heavy	0.8	240	30.56	0.8	14.76	Healthy-looking	Non-BGYF	0.334	0.355869	0.938548	11.28	9.5	3.84	0.659395	0.923
109	98	Mp494 x PHW79	Intermidiate	Light	0.8	240	27.22	0.82	2965.5	Healthy-looking	Non-BGYF	0.299	0.341204	0.876309	10.14	8.87	4.3	0.71852	0.421
110	98	Mp494 x PHW79	Intermidiate	Light	0.8	240	27.22	0.82	2965.5	Healthy-looking	Non-BGYF	0.324	0.364268	0.889455	10.79	9.54	3.69	0.671188	34.66
111	98	Mp494 x PHW79	Intermidiate	Light	0.8	240	27.22	0.82	2965.5	Healthy-looking	Non-BGYF	0.313	0.335985	0.931589	11.17	9.57	3.87	0.667071	124.38
112	98	Mp494 x PHW79	Intermidiate	Light	0.8	240	27.22	0.82	2965.5	Healthy-looking	Non-BGYF	0.261	0.293275	0.88995	10.13	9.39	3.47	0.682221	1.295
113	58	TZAR106 x T173	Resistant	Heavy	0.83	30	32.68	0.85	59.04	Healthy-looking	Non-BGYF	0.322	0.34059	0.945418	10.75	9.25	4.52	0.712559	1.04
114	58	TZAR106 x T173	Resistant	Heavy	0.83	30	32.68	0.85	59.04	Healthy-looking	Non-BGYF	0.388	0.410582	0.945	12.24	9.72	4.41	0.658942	1.309
115	58	TZAR106 x T173	Resistant	Heavy	0.83	30	32.68	0.85	59.04	Healthy-looking	Non-BGYF	0.423	0.431179	0.981031	12.02	9.97	4.62	0.68314	0.683
116	58	TZAR106 x T173	Resistant	Heavy	0.83	30	32.68	0.85	59.04	Healthy-looking	Non-BGYF	0.419	0.439046	0.954342	11.56	9.75	5.04	0.716429	1.059
117	58	TZAR106 x T173	Resistant	Light	0.83	30	30.22	0.73	62.31	Healthy-looking	Non-BGYF	0.286	0.293794	0.973471	11.58	7.56	4.09	0.61321	13.145
118	58	TZAR106 x T173	Resistant	Light	0.83	30	30.22	0.73	62.31	Healthy-looking	Non-BGYF	0.311	0.330455	0.941127	11.11	8.62	4.08	0.658031	16.795
119	58	TZAR106 x T173	Resistant	Light	0.83	30	30.22	0.73	62.31	Moderate defects	Non-BGYF	0.322	0.33594	0.958504	11.54	8.37	4.16	0.639444	56.835
120	58	TZAR106 x T173	Resistant	Light	0.83	30	30.22	0.73	62.31	Healthy-looking	Non-BGYF	0.32	0.332537	0.962299	10.83	9.13	3.8	0.666294	11.16
121	13	Mp494 x PHW79	Intermidiate	Heavy	0.79	690	27.76	0.8	69.39	Healthy-looking	Non-BGYF	0.331	0.352194	0.939823	11.45	8.6	4.35	0.658353	16.86
122	13	Mp494 x PHW79	Intermidiate	Heavy	0.79	690	27.76	0.8	69.39	Healthy-looking	Non-BGYF	0.321	0.335248	0.9575	10.88	9.17	4.23	0.68942	25.94
123	13	Mp494 x PHW79	Intermidiate	Heavy	0.79	690	27.76	0.8	69.39	Healthy-looking	Non-BGYF	0.321	0.34866	0.920668	11.35	9.01	3.98	0.652938	13.675
124	13	Mp494 x PHW79	Intermidiate	Heavy	0.79	690	27.76	0.8	69.39	Healthy-looking	Non-BGYF	0.3	0.328151	0.914213	10.72	8.72	3.88	0.665252	17.545
125	13	Mp494 x PHW79	Intermidiate	Light	0.79	690	25.71	0.73	8110.5	Moderate defects	Non-BGYF	0.216	0.244955	0.881795	10.3	8.44	3.56	0.656709	9.99
126	13	Mp494 x PHW79	Intermidiate	Light	0.79	690	25.71	0.73	8110.5	Healthy-looking	Non-BGYF	0.323	0.338546	0.95408	10.06	9.81	4.04	0.731619	13.705
127	13	Mp494 x PHW79	Intermidiate	Light	0.79	690	25.71	0.73	8110.5	Healthy-looking	Non-BGYF	0.339	0.362661	0.934757	10.31	9.57	4.55	0.74268	7.74
128	13	Mp494 x PHW79	Intermidiate	Light	0.79	690	25.71	0.73	8110.5	Healthy-looking	Non-BGYF	0.302	0.323915	0.932343	10.81	9.63	3.53	0.662598	24.545
129	114	GEMS-0027 x Tx779	Intermidiate	Heavy	0.79	52	21.84	0.79	24	Moderate defects	Non-BGYF	0.252	0.277798	0.907134	10.61	7.57	3.8	0.634575	20.44
130	114	GEMS-0027 x Tx779	Intermidiate	Heavy	0.79	52	21.84	0.79	24	Moderate defects	Non-BGYF	0.357	0.384768	0.927832	11.69	8.15	5.16	0.675138	21.065
131	114	GEMS-0027 x Tx779	Intermidiate	Heavy	0.79	52	21.84	0.79	24	Healthy-looking	Non-BGYF	0.264	0.291021	0.907151	11.01	7.95	4.23	0.652195	22.945
132	114	GEMS-0027 x Tx779	Intermidiate	Heavy	0.79	52	21.84	0.79	24	Healthy-looking	Non-BGYF	0.367	0.378369	0.969953	12.03	8.56	4.77	0.655874	21.275
133	114	GEMS-0027 x Tx779	Intermidiate	Light	0.79	52	17.97	0.73	28.47	Moderate defects	Non-BGYF	0.152	0.18273	0.831828	10.08	7.09	3.56	0.628625	20.21
134	114	GEMS-0027 x Tx779	Intermidiate	Light	0.79	52	17.97	0.73	28.47	Moderate defects	Non-BGYF	0.172	0.205081	0.838693	10.43	7.49	3.9	0.645148	21.98
135	114	GEMS-0027 x Tx779	Intermidiate	Light	0.79	52	17.97	0.73	28.47	Moderate defects	Non-BGYF	0.205	0.233587	0.877617	11.08	7.91	3.74	0.622285	15.94
136	114	GEMS-0027 x Tx779	Intermidiate	Light	0.79	52	17.97	0.73	28.47	Moderate defects	Non-BGYF	0.141	0.173604	0.812193	9.57	6.35	3.86	0.644435	17.605
137	85	Pioneer 2088R	Susceptible	Heavy	0.77	1160	28.37	0.77	375.36	Moderate defects	Non-BGYF	0.293	0.27893	1.05044	11.32	8.35	4.5	0.664358	20.71
138	85	Pioneer 2088R	Susceptible	Heavy	0.77	1160	28.37	0.77	375.36	Healthy-looking	Non-BGYF	0.293	0.314544	0.931507	11.62	8.35	4.14	0.634977	17.095
139	85	Pioneer 2088R	Susceptible	Heavy	0.77	1160	28.37	0.77	375.36	Moderate defects	Non-BGYF	0.333	0.34735	0.958687	10.53	10.17	5.48	0.795087	15.49
140	85	Pioneer 2088R	Susceptible	Heavy	0.77	1160	28.37	0.77	375.36	Moderate defects	Non-BGYF	0.339	0.34207	0.991025	11.48	8.98	4.59	0.678789	50.035
141	85	Pioneer 2088R	Susceptible	Light	0.77	1160	25.91	0.69	2697.9	Moderate defects	Non-BGYF	0.231	0.263992	0.875027	11.41	8.28	3.74	0.619598	13.42
142	85	Pioneer 2088R	Susceptible	Light	0.77	1160	25.91	0.69	2697.9	Moderate defects	Non-BGYF	0.154	0.195995	0.785734	10.2	7.19	3.33	0.612808	0
143	85	Pioneer 2088R	Susceptible	Light	0.77	1160	25.91	0.69	2697.9	Moderate defects	Non-BGYF	0.269	0.306524	0.877582	11.13	8.28	3.99	0.643681	7.545
144	85	Pioneer 2088R	Susceptible	Light	0.77	1160	25.91	0.69	2697.9	Healthy-looking	Non-BGYF	0.252	0.280019	0.899939	10.95	7.83	4.09	0.644	0
145	147	Pioneer 1745R	Susceptible	Heavy	0.75	660	34.36	0.75	7.695	Healthy-looking	Non-BGYF	0.419	0.368272	1.13775	14.19	8.58	4.09	0.558576	7.67
146	147	Pioneer 1745R	Susceptible	Heavy	0.75	660	34.36	0.75	7.695	Healthy-looking	Non-BGYF	0.298	0.29165	1.02177	13.32	8.11	4.13	0.573659	13.35
147	147	Pioneer 1745R	Susceptible	Heavy	0.75	660	34.36	0.75	7.695	Moderate defects	Non-BGYF	0.381	0.402594	0.946363	14.25	8.16	5.05	0.587648	3.775
148	147	Pioneer 1745R	Susceptible	Heavy	0.75	660	34.36	0.75	7.695	Moderate defects	Non-BGYF	0.387	0.39656	0.975893	14.2	8.07	4.11	0.547915	2.95
149	147	Pioneer 1745R	Susceptible	Light	0.75	660	31.58	0.74	259.68	Moderate defects	Non-BGYF	0.29	0.29845	0.971687	13.37	7.54	4.3	0.566055	3.08
150	147	Pioneer 1745R	Susceptible	Light	0.75	660	31.58	0.74	259.68	Healthy-looking	Non-BGYF	0.315	0.344579	0.914159	13.35	8.25	3.71	0.555847	8.355
151	147	Pioneer 1745R	Susceptible	Light	0.75	660	31.58	0.74	259.68	Moderate defects	Non-BGYF	0.361	0.413014	0.874062	13.77	7.56	4.72	0.573058	8.74
152	147	Pioneer 1745R	Susceptible	Light	0.75	660	31.58	0.74	259.68	Moderate defects	Non-BGYF	0.268	0.27327	0.980715	12.9	7.32	4.33	0.57536	6.67
153	75	DK64-69	Susceptible	Heavy	0.77	450	33.78	0.78	37.74	Moderate defects	Non-BGYF	0.307	0.31507	0.974387	11.7	7.83	4.84	0.651746	156.5
154	75	DK64-69	Susceptible	Heavy	0.77	450	33.78	0.78	37.74	Moderate defects	Non-BGYF	0.385	0.39847	0.966196	12.61	8.7	5.27	0.660643	13.48
155	75	DK64-69	Susceptible	Heavy	0.77	450	33.78	0.78	37.74	Healthy-looking	Non-BGYF	0.338	0.408245	0.827934	12.2	9.05	3.99	0.623688	11.8
156	75	DK64-69	Susceptible	Heavy	0.77	450	33.78	0.78	37.74	Healthy-looking	Non-BGYF	0.364	0.410545	0.886626	11.88	8.82	4.82	0.670339	6.52
157	75	DK64-69	Susceptible	Light	0.77	450	30.61	0.74	27.06	Unhealthy-looking	Non-BGYF	0.246	0.25917	0.949184	10.35	8.13	4.67	0.707689	4735.5
158	75	DK64-69	Susceptible	Light	0.77	450	30.61	0.74	27.06	Moderate defects	Non-BGYF	0.26	0.304582	0.853629	12.12	7.55	4.21	0.600355	33.425
159	75	DK64-69	Susceptible	Light	0.77	450	30.61	0.74	27.06	Healthy-looking	BGYF	0.306	0.27163	1.12653	12.44	9.14	3.88	0.611945	36.66
160	75	DK64-69	Susceptible	Light	0.77	450	30.61	0.74	27.06	Moderate defects	BGYF	0.329	0.386014	0.852301	11.68	8.94	4.58	0.669534	25.575
161	78	Pioneer 1745R	Susceptible	Heavy	0.75	680	36.11	0.76	95.92	Moderate defects	Non-BGYF	0.315	0.31418	1.00261	11.61	7.87	5.21	0.672537	143.165
162	78	Pioneer 1745R	Susceptible	Heavy	0.75	680	36.11	0.76	95.92	Moderate defects	Non-BGYF	0.444	0.515103	0.861964	12.87	9.37	5.39	0.673065	17.765
163	78	Pioneer 1745R	Susceptible	Heavy	0.75	680	36.11	0.76	95.92	Healthy-looking	Non-BGYF	0.386	0.425492	0.907185	12.02	8.39	4.38	0.633591	16.23
164	78	Pioneer 1745R	Susceptible	Heavy	0.75	680	36.11	0.76	95.92	Healthy-looking	Non-BGYF	0.388	0.453655	0.855275	13.98	8.85	4.2	0.575077	41.445
165	78	Pioneer 1745R	Susceptible	Light	0.75	680	31.63	0.73	408.54	Moderate defects	Non-BGYF	0.378	0.441422	0.856323	14.36	8.77	4.19	0.562732	0
166	78	Pioneer 1745R	Susceptible	Light	0.75	680	31.63	0.73	408.54	Moderate defects	BGYF	0.292	0.34026	0.858167	14.47	7.95	4.35	0.548664
167	78	Pioneer 1745R	Susceptible	Light	0.75	680	31.63	0.73	408.54	Moderate defects	Non-BGYF	0.387	0.44875	0.862396	13.17	9.89	4.3	0.62589	19.215
168	78	Pioneer 1745R	Susceptible	Light	0.75	680	31.63	0.73	408.54	Moderate defects	Non-BGYF	0.399	0.429866	0.928196	14.39	8.81	4.02	0.555086	8.615
169	24	Mp494 x Mp719	Resistant	Heavy	0.81	1	28.9	0.82	14.76	Moderate defects	Non-BGYF	0.318	0.367726	0.864774	9.98	8.8	4.64	0.742871	3.4
170	24	Mp494 x Mp719	Resistant	Heavy	0.81	1	28.9	0.82	14.76	Healthy-looking	Non-BGYF	0.26	0.310564	0.837187	9.53	8.09	3.91	0.703579	8.11
171	24	Mp494 x Mp719	Resistant	Heavy	0.81	1	28.9	0.82	14.76	Healthy-looking	Non-BGYF	0.24	0.28404	0.844951	10.88	7.51	3.78	0.621286	11.34
172	24	Mp494 x Mp719	Resistant	Heavy	0.81	1	28.9	0.82	14.76	Healthy-looking	Non-BGYF	0.272	0.323259	0.841431	11.03	8.31	3.91	0.643985	38.88
173	24	Mp494 x Mp719	Resistant	Light	0.81	1	23.23	0.74	22.68	Moderate defects	Non-BGYF	0.259	0.214443	1.20778	10.96	8.9	3.9	0.661116	0
174	24	Mp494 x Mp719	Resistant	Light	0.81	1	23.23	0.74	22.68	Moderate defects	Non-BGYF	0.281	0.241347	1.1643	11.68	8.67	3.84	0.624916	10.59
175	24	Mp494 x Mp719	Resistant	Light	0.81	1	23.23	0.74	22.68	Healthy-looking	Non-BGYF	0.342	0.278765	1.22684	10.64	9.73	3.92	0.695833	7.925
176	24	Mp494 x Mp719	Resistant	Light	0.81	1	23.23	0.74	22.68	Healthy-looking	Non-BGYF	0.24	0.194418	1.23445	11.3	7.78	3.66	0.606412	6.41
177	47	Pioneer 2088R	Susceptible	Heavy	0.77	1160	38.23	0.79	27.18	Healthy-looking	Non-BGYF	0.464	0.381116	1.21748	12.96	9.58	4.57	0.638789	5.1
178	47	Pioneer 2088R	Susceptible	Heavy	0.77	1160	38.23	0.79	27.18	Moderate defects	Non-BGYF	0.429	0.40243	1.06602	11.28	8.82	5.69	0.733366	37.03
179	47	Pioneer 2088R	Susceptible	Heavy	0.77	1160	38.23	0.79	27.18	Healthy-looking	Non-BGYF	0.455	0.389332	1.16867	11.37	9.06	5.64	0.733886	4.04
180	47	Pioneer 2088R	Susceptible	Heavy	0.77	1160	38.23	0.79	27.18	Healthy-looking	Non-BGYF	0.394	0.310964	1.26703	12.58	9.16	4.76	0.650699	93.74
181	47	Pioneer 2088R	Susceptible	Light	0.77	1160	29.76	0.64	10833.8	Healthy-looking	Non-BGYF	0.42	0.329817	1.27343	13.81	9.61	4.6	0.614278	0
182	47	Pioneer 2088R	Susceptible	Light	0.77	1160	29.76	0.64	10833.8	Moderate defects	BGYF	0.323	0.35858	0.900775	12.63	9.04	4.72	0.644319	11203.5
183	47	Pioneer 2088R	Susceptible	Light	0.77	1160	29.76	0.64	10833.8	Healthy-looking	Non-BGYF	0.352	0.278313	1.26476	13.95	9.51	3.91	0.575974	40.63
184	47	Pioneer 2088R	Susceptible	Light	0.77	1160	29.76	0.64	10833.8	Moderate defects	Non-BGYF	0.33	0.284261	1.1609	10.64	9.87	4.15	0.71257	12.905
185	92	Mp494 x Mp719	Resistant	Heavy	0.82	1.2	25.74	0.83	62.37	Healthy-looking	Non-BGYF	0.298	0.230381	1.29351	11.72	8.56	4.04	0.631442	12.93
186	92	Mp494 x Mp719	Resistant	Heavy	0.82	1.2	25.74	0.83	62.37	Healthy-looking	Non-BGYF	0.294	0.235823	1.2467	10.22	9.21	3.88	0.699407	12.145
187	92	Mp494 x Mp719	Resistant	Heavy	0.82	1.2	25.74	0.83	62.37	Healthy-looking	Non-BGYF	0.287	0.222267	1.29124	10.36	7.8	4.34	0.680699	13.81
188	92	Mp494 x Mp719	Resistant	Heavy	0.82	1.2	25.74	0.83	62.37	Healthy-looking	Non-BGYF	0.3	0.241117	1.24421	10.51	8.86	3.88	0.677673	20.415
189	92	Mp494 x Mp719	Resistant	Light	0.82	1.2	21.31	0.73	34.14	Moderate defects	Non-BGYF	0.278	0.202384	1.37363	11.18	8.33	3.37	0.607851	13.91
190	92	Mp494 x Mp719	Resistant	Light	0.82	1.2	21.31	0.73	34.14	Healthy-looking	Non-BGYF	0.277	0.21979	1.26029	10.97	8.96	3.44	0.635064	13.895
191	92	Mp494 x Mp719	Resistant	Light	0.82	1.2	21.31	0.73	34.14	Healthy-looking	Non-BGYF	0.276	0.223292	1.23605	11.1	8.95	3.7	0.645346	18.2
192	92	Mp494 x Mp719	Resistant	Light	0.82	1.2	21.31	0.73	34.14	Moderate defects	Non-BGYF	0.252	0.161108	1.56417	10.76	8.4	4.22	0.673994	13.865
193	107	Pioneer 2088R	Susceptible	Heavy		1680	30.106	0.73	13.5	Moderate defects	Non-BGYF	0.25	0.26559	0.941301	11.95	8.13	4.31	0.626052	3521
194	107	Pioneer 2088R	Susceptible	Heavy		1680	30.106	0.73	13.5	Moderate defects	Non-BGYF	0.293	0.199002	1.47235	11.92	8.45	4.48	0.643469	8.42
195	107	Pioneer 2088R	Susceptible	Heavy		1680	30.106	0.73	13.5	Moderate defects	Non-BGYF	0.364	0.256403	1.41964	10.59	9.55	5.19	0.761716	9.07
196	107	Pioneer 2088R	Susceptible	Heavy		1680	30.106	0.73	13.5	Healthy-looking	Non-BGYF	0.29	0.196127	1.47863	12.17	8.18	4.37	0.622613	14.585
197	107	Pioneer 2088R	Susceptible	Light		1680	27.498	0.71	125.58	Moderate defects	BGYF	0.235	0.23813	0.986856	10.01	8.35	4.86	0.739863	8134
198	107	Pioneer 2088R	Susceptible	Light		1680	27.498	0.71	125.58	Moderate defects	Non-BGYF	0.212	0.261021	0.812195	11.68	7.06	4.1	0.596441	31.26
199	107	Pioneer 2088R	Susceptible	Light		1680	27.498	0.71	125.58	Moderate defects	BGYF	0.289			9.18	8.94	5.11	0.815376	113260
200	107	Pioneer 2088R	Susceptible	Light		1680	27.498	0.71	125.58	Moderate defects	Non-BGYF	0.136	0.187745	0.724387	10.22	6.04	4.69	0.647296	25.43
201	112	DK64-69	Susceptible	Heavy	0.78	2160	32.39	0.8	5759.25	Moderate defects	Non-BGYF	0.311	0.391752	0.79387	10.71	7.63	4.88	0.687261	19.755
202	112	DK64-69	Susceptible	Heavy	0.78	2160	32.39	0.8	5759.25	Moderate defects	Non-BGYF	0.324	0.39699	0.816141	10.96	7.44	4.83	0.668805	17.635
203	112	DK64-69	Susceptible	Heavy	0.78	2160	32.39	0.8	5759.25	Moderate defects	Non-BGYF	0.316	0.388798	0.812761	9.96	8.79	5.11	0.767887	19.355
204	112	DK64-69	Susceptible	Heavy	0.78	2160	32.39	0.8	5759.25	Healthy-looking	Non-BGYF	0.423	0.488723	0.865521	13.39	8.55	4.76	0.61001	15.165
0.58	112	DK64-69	Susceptible	Light	0.78	2160	23.39	0.62	15486	Unhealthy-looking	BGYF	0.182	0.315161	0.577483	10.69	7.7	4.74	0.683551	228.275
206	112	DK64-69	Susceptible	Light	0.78	2160	23.39	0.62	15486	Unhealthy-looking	BGYF	0.167	0.39273	0.425229	10.48	8.35	4.55	0.701981	5544
207	112	DK64-69	Susceptible	Light	0.78	2160	23.39	0.62	15486	Unhealthy-looking	BGYF	0.114	0.271045	0.420594	10.28	6.4	5.37	0.687685
208	112	DK64-69	Susceptible	Light	0.78	2160	23.39	0.62	15486	Moderate defects	BGYF	0.19	0.398776	0.476458	11.84	8.42	5.16	0.676736	3391.5

## Sheet: Table S8
Table S8. Visual sorting effects on AF levels in maize kernel clusters (5 kernels/cluster). The kernels were selected from maize samples collected from Tanzania in 2019. The kernels were selected from sorted samples
Maize kernel cluster ID	Kernel selected from this sample ID (Maize-TZ19)	Sorting group	Visual sorting	AF (ppb)
1	8	Small & Light	unhealthy looking	45.6
2	8	Small & Light	Healthy looking	280.1
3	4	Large & Light	unhealthy looking	3160.2
4	4	Large & Light	Healthy looking	16.679
5	8	Large & Light	unhealthy looking	943.6
6	8	Large & Light	Healthy looking	7.111
7	27	Large & Light	unhealthy looking	435.6
8	27	Large & Light	Healthy looking	284.4
9	30	Small & Heavy	Healthy looking	557.3
10	30	Small & Heavy	unhealthy looking	94680
11	16	Small & Heavy	unhealthy looking	163260
12	16	Small & Heavy	Healthy looking	267.3
13	10	Small & Heavy	unhealthy looking	44752
14	18	Large & Heavy	unhealthy looking	729.6
15	10	Small & Heavy	Healthy looking	663.7
16	18	Large & Heavy	Healthy looking	8.157
17	23	Small & Heavy	unhealthy looking	1546.8
18	23	Small & Heavy	Healthy looking	287.3
19	6	Small & Heavy	unhealthy looking	30
20	6	Small & Heavy	Healthy looking	687.6
21	28	Small & Heavy	Healthy looking	287.3
22	28	Small & Heavy	unhealthy looking	556.8
23	4	Small & Heavy	unhealthy looking	6835.8
24	4	Small & Heavy	Healthy looking	301.7
25	4	Light	Healthy looking	5928
26	4	Light	unhealthy looking	29193.6
27	30	Light	unhealthy looking	25580
28	30	Light	Healthy looking	505.6
29	3	Heavy	unhealthy looking	1187.4
30	3	Heavy	Healthy looking
31	22	Light	unhealthy looking	76728
32	22	Light	Healthy looking	1128.8
33	12	Light	Healthy looking	464.1
34	12	Light	unhealthy looking	234.2
35	12	Heavy	unhealthy looking	556.2
36	12	Heavy	Healthy looking	309.7
37	27	Heavy	Healthy looking	18.024
38	27	Heavy	unhealthy looking	87
39	27	Heavy	Healthy looking	371.1
40	27	Heavy	unhealthy looking	0
41	6	Light	unhealthy looking	10053
42	6	Light	Healthy looking	439.7
43	6	Heavy	Healthy looking	24.76
44	6	Heavy	unhealthy looking	1801.8
45	4	Light	unhealthy looking	3261.8
46	4	Light	Healthy looking	624.2
47	4	Heavy	unhealthy looking	272.4
48	4	Heavy	Healthy looking
49	28	Light	unhealthy looking	1568
50	28	Light	Healthy looking	2.05
51	28	Heavy	unhealthy looking	22208
52	28	Heavy	Healthy looking	1.95
53	8	Light	Healthy looking	5.7
54	8	Light	unhealthy looking	98.8
55	11	Light	Healthy looking	5780
56	11	Light	unhealthy looking	3223.4
57	8	Heavy	Healthy looking	5.728
58	8	Heavy	unhealthy looking	3461.2
59	11	Heavy	Healthy looking	15.024
60	11	Heavy	unhealthy looking	867.2
61	2	Light	unhealthy looking	0
62	2	Light	Healthy looking	7.79
63	3	Light	Healthy looking
64	2	Heavy	unhealthy looking	165.6
65	30	Large & Light	Healthy looking	15.03
66	30	Large & Light	unhealthy looking	34320
67	3	Light	unhealthy looking	268.4
68	2	Heavy	Healthy looking	235.9
69	22	Heavy	Healthy looking	0
70	22	Heavy	unhealthy looking	42179.2
71	28	Large & Light	Healthy looking	10.46
72	28	Light	unhealthy looking	5588.8
73	4	Light	Healthy looking	1.23
74	21	Large & Light	unhealthy looking	20464
75	29	Small & Heavy	Healthy looking	112.75
76	29	Small & Heavy	Healthy looking	82.4
77	4	Small & Light	Healthy looking	4654.5
78	4	Small & Light	unhealthy looking
79	11	Small & Heavy	Healthy looking	20.51
80	11	Small & Heavy	unhealthy looking	26924.8
81	11	Small & Light	Healthy looking	14.85
82	11	Small & Light	unhealthy looking
83	17	Small & Heavy	Healthy looking	22.73
84	17	Small & Heavy	Healthy looking
85	18	Light	Healthy looking	28.37
86	18	Light	unhealthy looking	286.8
87	14	Small & Heavy	Healthy looking	23.72
88	14	Small & Heavy	unhealthy looking	14888.8
89	6	Large & Heavy	Healthy looking	0
90	6	Large & Heavy	unhealthy looking	16499.2
91	22	Large & Heavy	unhealthy looking
92	22	Large & Heavy	Healthy looking	410.3
93	23	Large & Heavy	Healthy looking	7.98
94	23	Large & Heavy	unhealthy looking	17475.2
95	16	Large & Light	Healthy looking	3.66
96	16	Large & Light	unhealthy looking	592.6
97	20	Light	unhealthy looking	8009.6
98	20	Light	Healthy looking	20.54
99	27	Large & Heavy	Healthy looking	20.45
100	27	Large & Heavy	unhealthy looking	247
101	19	Large & Heavy	unhealthy looking	502.8
102	21	Large & Heavy	Healthy looking	14.54
103	21	Large & Heavy	unhealthy looking	2003.4
104	19	Large & Heavy	Healthy looking	18.28
105	29	Large & Heavy	unhealthy looking	108.8
106	29	Large & Heavy	Healthy looking	23.71
107	16	Heavy	unhealthy looking	26780
108	17	Heavy	Healthy looking	6.43
109	19	Heavy	unhealthy looking	0
110	11	Large & Heavy	unhealthy looking	1936.8
111	11	Large & Heavy	Healthy looking	26.61
112	29	Heavy	Healthy looking	56.04
113	30	Heavy	unhealthy looking	4433.2
114	14	Heavy	unhealthy looking	14872
115	14	Heavy	Healthy looking	4.72
116	12	Large & Heavy	Healthy looking	23.26
117	18	Heavy	unhealthy looking	644.8
118	20	Heavy	unhealthy looking	13816
119	23	Heavy	Healthy looking
120	4	Heavy	unhealthy looking	739.6
121	21	Heavy	Healthy looking	22296
122	4	Small & Heavy	unhealthy looking	11204
123	21	Small & Heavy	Healthy looking	2568
124	30	Heavy	Healthy looking	25.12
125	19	Heavy	Healthy looking	13.1
126	28	Large & Heavy	unhealthy looking	5272.4
127	18	Heavy	Healthy looking	14.03
129	26	Heavy	unhealthy looking	343.2
130	20	Heavy	Healthy looking	20.3
131	29	Heavy	unhealthy looking	0
132	28	Large & Heavy	Healthy looking	33.71
133	30	Large & Heavy	Healthy looking	799.3
134	4	Large & Heavy	unhealthy looking	7088.4
135	4	Large & Heavy	Healthy looking	16860
136	26	Large & Heavy	unhealthy looking	69820
137	26	Large & Heavy	Healthy looking	17.02
138	14	Large & Heavy	unhealthy looking	1140.8
139	14	Large & Heavy	Healthy looking	12320
140	16	Large & Heavy	unhealthy looking	1012.8
141	16	Large & Heavy	Healthy looking	26880
142	30	Large & Heavy	unhealthy looking	6464
143	2	Large & Heavy	Healthy looking	130.6
144	24	Large & Heavy	unhealthy looking	589.6
145	24	Large & Heavy	Healthy looking	191.5
146	17	Large & Heavy	unhealthy looking	713.2
147	17	Large & Heavy	Healthy looking	306.6
148	20	Large & Heavy	unhealthy looking	2078.8
149	20	Large & Heavy	Healthy looking	11384
150	3	Small & Heavy	unhealthy looking	602.4
151	3	Small & Heavy	Healthy looking	28.92
152	2	Large & Heavy	unhealthy looking	1008.8
153	17	Heavy	unhealthy looking	798.2
154	10	Large & Light	unhealthy looking	14548
155	10	Large & Heavy	Healthy looking	37.38
156	10	Large & Heavy	unhealthy looking	623.2
157	10	Large & Heavy	unhealthy looking	12400
158	12	Large & Heavy	unhealthy looking	689.6
159	10	Heavy	unhealthy looking	18340
160	24	Heavy	Healthy looking	1393.1
161	26	Heavy	Healthy looking	190.5
162	23	Heavy	unhealthy looking	0
163	26	Heavy	unhealthy looking	8500
164	8	Heavy	unhealthy looking	7944
165	8	Heavy	Healthy looking	24.39
166	10	Heavy	Healthy looking	340
167	16	Heavy	Healthy looking	33.625

## Sheet: Table S9
Table S8. Visual sorting effects on AF levels in groundnut kernel clusters (5 kernels/cluster). The kernels were selected from groundnut samples collected from Tanzania in 2019. The kernels were selected from sorted samples
Groundnut kernel cluster ID	Kernel selected from this sample ID (groundnut-TZ19)	Sorting group	Visual sorting	AF (ppb)
1	11	Small & heavy	Healthy-looking	10.062
2	11	Heavy	Healthy-looking	6.408
3	13	Light	Healthy-looking	7.457
4	16	Heavy	Healthy-looking	6.112
5	13	Heavy	Unhealthy-looking	26.25
6	16	Large & heavy	Healthy-looking	2.855
7	11	Large & heavy	Unhealthy-looking	56.65
8	11	Heavy	Unhealthy-looking	45.2
9	10	Heavy	Healthy-looking	3.018
10	10	Light	Unhealthy-looking	52.6
11	9	Large & heavy	Healthy-looking	2.69
12	11	Large & heavy	Healthy-looking	4.181
13	13	Heavy	Healthy-looking	1.721
14	12	Heavy	Healthy-looking	2.487
15	16	Heavy	Unhealthy-looking	19.65
17	16	Small & heavy	Healthy-looking	2.658
18	9	Large & heavy	Unhealthy-looking	26
19	12	Heavy	Unhealthy-looking	9.6
20	10	Heavy	Unhealthy-looking	202.98
21	16	Heavy	Unhealthy-looking	43.55
23	9	Heavy	Unhealthy-looking	198.82
24	9	Heavy	Healthy-looking	155.02
25	13	Light	Unhealthy-looking	173.7
26	10	Light	Healthy-looking	1.826
27	6	Light	Healthy-looking	1.293
28	6	Heavy	Healthy-looking	1.202
29	8	Light	Unhealthy-looking	23.4
30	8	Light	Healthy-looking	1.082
31	6	Heavy	Unhealthy-looking	39.2
32	6	Light	Unhealthy-looking	22.9
33	8	Heavy	Healthy-looking	1.162
34	8	Heavy	Unhealthy-looking	33.05
35	16	Large & heavy	Healthy-looking	1.241
36	6	Small & heavy	Unhealthy-looking	32.1
37	6	Small & heavy	Healthy-looking	1.59
38	6	Small & light	Unhealthy-looking	16.4
39	6	Small & light	Healthy-looking	1.529
40	6	Large & light	Healthy-looking	25.4
41	6	Large & light	Healthy-looking	1.244
42	8	Large & heavy	Unhealthy-looking	1500
43	8	Heavy	Healthy-looking	9.875
44	16	Large & heavy	Unhealthy-looking	12.15
45	13	Small & heavy	Healthy-looking	11.66
46	13	Small & light	Unhealthy-looking	53.3
47	13	Small & light	Healthy-looking	3.371
48	6	Large & heavy	Unhealthy-looking	1500
49	6	Large & heavy	Healthy-looking	81.05
50	20	Small & heavy	Healthy-looking	55.35
51	20	Small & heavy	Unhealthy-looking	102.96
52	20	Small & light	Healthy-looking	77.9
53	20	Small & light	Unhealthy-looking	51
54	13	Small & heavy	Unhealthy-looking	68
55	26	Heavy	Healthy-looking	16.796
56	21	Large & heavy	Healthy-looking	53.6
57	21	Large & heavy	Unhealthy-looking	32.85
58	21	Large & light	Healthy-looking	18.522
59	21	Large & light	Unhealthy-looking	1055.4
60	8	Small & heavy	Healthy-looking	1.27
61	8	Small & heavy	Unhealthy-looking	25.4
62	9	Small & heavy	Healthy-looking	1.229
63	9	Small & heavy	Unhealthy-looking	36
64	9	Light	Healthy-looking	3.845
65	12	Large & light	Unhealthy-looking	27.5
66	10	Small & heavy	Healthy-looking	2.509
67	10	Small & heavy	Unhealthy-looking	38.9
68	8	Small & light	Healthy-looking	0.494
69	8	Small & light	Unhealthy-looking	26.1
70	9	Small & light	Healthy-looking	1.628
71	9	Small & light	Unhealthy-looking	1500
72	8	Large & light	Healthy-looking	699.05
73	8	Large & light	Unhealthy-looking	211.05
74	12	Large & light	Healthy-looking	140.65
75	26	Heavy	Unhealthy-looking	245.85
76	26	Light	Healthy-looking	30
77	26	light	Unhealthy-looking	5000
78	13	Large & light	Healthy-looking	190.3
79	13	Large & light	Unhealthy-looking	96.45
80	22	Light	Healthy-looking	12.499
81	21	Light	Healthy-looking	65.3
82	22	Heavy	Healthy-looking	89.7
83	22	Heavy	Unhealthy-looking	749.45
84	20	Large & heavy	Unhealthy-looking	5000
85	28	Large & heavy	Unhealthy-looking	27.3
86	28	Light	Unhealthy-looking	34.3
87	28	Light	Healthy-looking	12.896
88	28	Heavy	Unhealthy-looking	45.8
89	28	Heavy	Healthy-looking	2.582
90	10	Light	Healthy-looking	8.509
91	20	Large & heavy	Healthy-looking	2.103
92	28	Large & light	Unhealthy-looking	24.85
93	28	Large & light	Healthy-looking	2.354
94	28	Large & light	Healthy-looking	2.403
95	20	Large & light	Healthy-looking	4.02
96	11	Small & light	Unhealthy-looking	57.6
97	11	Small & light	Healthy-looking	10.138
99	12	Small & light	Unhealthy-looking	69.65
100	10	light	Unhealthy-looking	86.05
101	9	light	Unhealthy-looking	101.65
102	10	Large & light	Healthy-looking	11.426
103	10	Large & light	Unhealthy-looking	57.2
104	20	Large & light	Unhealthy-looking	66.6
105	12	Light	Healthy-looking	81
106	12	Light	Unhealthy-looking	137.1
